# Supplementary material for: N-(Cyano­meth­yl)benzamide
Source: Acta Crystallogr Sect E Struct Rep Online. 2010 Feb 6;66(Pt 3):o530. doi: 10.1107/S1600536810003557 (PMC2983510; doi:10.1107/S1600536810003557)
Supplement: Supplementary file 2 [file e-66-0o530-Isup2.hkl]

# 
# h,k,l, Fc-squared, Fo-squared, sigma(Fo-squared) and status flag 
# 
data_I
_shelx_title ' AYc in Pbca' 
_shelx_refln_list_code          4 
_shelx_F_calc_maximum      205.02 
_exptl_crystal_F_000       672.00 
_reflns_d_resolution_high  0.7668 
 
loop_ 
 _symmetry_equiv_pos_as_xyz 
 'x, y, z' 
 '-x+1/2, -y, z+1/2' 
 '-x, y+1/2, -z+1/2' 
 'x+1/2, -y+1/2, -z' 
 '-x, -y, -z' 
 'x-1/2, y, -z-1/2' 
 'x, -y-1/2, z-1/2' 
 '-x-1/2, y-1/2, z' 
 
_cell_length_a     9.8623 
_cell_length_b     8.0576 
_cell_length_c    20.9268 
_cell_angle_alpha  90.000 
_cell_angle_beta   90.000 
_cell_angle_gamma  90.000 
 
_shelx_F_squared_multiplier     1.000 
 
loop_ 
 _refln_index_h 
 _refln_index_k 
 _refln_index_l 
 _refln_F_squared_calc 
 _refln_F_squared_meas 
 _refln_F_squared_sigma 
 _refln_observed_status 
   2   0   0     3157.08     3527.33    108.69 o 
   4   0   0        0.90        2.65      1.22 o 
   6   0   0       14.14       10.62      1.88 o 
   8   0   0       96.95       89.53      5.06 o 
  10   0   0      349.81      345.23     16.42 o 
  12   0   0        3.41        3.52      4.69 o 
   2   1   0    39324.05    38393.03    646.73 o 
   4   1   0     3452.23     3720.31     55.55 o 
   6   1   0      283.06      289.54      5.90 o 
   8   1   0     1902.84     1773.42     32.35 o 
  10   1   0      310.37      326.07     11.33 o 
  12   1   0        6.27        3.75      3.91 o 
   0   2   0    42032.79    38258.98    532.90 o 
   2   2   0     4800.48     4704.81     98.13 o 
   4   2   0        2.54       -0.36      0.96 o 
   6   2   0       64.35       62.17      2.04 o 
   8   2   0      901.59      888.39     17.44 o 
  10   2   0        1.16        7.23      3.04 o 
  12   2   0       30.22       28.23      4.56 o 
   2   3   0      192.27      190.74      2.22 o 
   4   3   0     2567.10     2695.94     55.98 o 
   6   3   0      200.10      177.00      5.18 o 
   8   3   0      369.12      381.46      9.48 o 
  10   3   0      119.53      110.34      6.63 o 
  12   3   0        3.15        2.13      3.45 o 
   0   4   0     1080.06     1057.38     15.62 o 
   2   4   0      649.93      642.58      6.63 o 
   4   4   0      240.94      238.28      4.60 o 
   6   4   0      109.03      115.08      3.33 o 
   8   4   0      741.77      750.56     13.98 o 
  10   4   0        4.54        1.26      2.65 o 
   2   5   0        9.19       10.56      0.89 o 
   4   5   0       37.62       40.57      1.77 o 
   6   5   0      146.88      131.03      4.11 o 
   8   5   0      167.21      194.01      5.44 o 
  10   5   0       42.80       52.22      3.25 o 
   0   6   0     1204.99     1205.23     15.53 o 
   2   6   0      387.36      398.34      4.26 o 
   4   6   0      376.59      371.20      9.18 o 
   6   6   0        0.00        1.64      1.95 o 
   8   6   0       25.11       28.11      2.96 o 
  10   6   0       19.33       24.78      3.71 o 
   2   7   0       15.13       14.11      1.05 o 
   4   7   0        3.13        4.30      1.88 o 
   6   7   0        6.60        6.14      2.24 o 
   8   7   0       40.17       44.10      9.19 o 
   0   8   0       18.30       21.29      1.86 o 
   2   8   0        0.02       -0.88      1.01 o 
   4   8   0       36.09       34.01      4.30 o 
   6   8   0        0.44       -1.17      2.74 o 
   8   8   0       14.80       18.08      5.08 o 
   2   9   0       37.69       41.37      7.04 o 
   4   9   0        6.81        3.13      3.52 o 
   6   9   0        8.76       10.17      3.91 o 
   0  10   0       28.02       26.01      4.50 o 
   2  10   0        3.50        0.64      1.72 o 
   1   1   1      575.38      497.49      4.46 o 
   2   1   1      431.29      456.48      5.98 o 
   3   1   1      457.57      489.59      6.12 o 
   4   1   1      334.76      371.31      4.45 o 
   5   1   1      133.64      135.18      2.39 o 
   6   1   1       81.53       75.62      1.57 o 
   7   1   1        0.26       -0.44      0.69 o 
   8   1   1      200.99      205.96      4.02 o 
   9   1   1        0.26        2.61      1.42 o 
  10   1   1        3.90       11.74      2.07 o 
  11   1   1        0.09       -1.46      2.03 o 
  12   1   1        0.81        2.01      2.33 o 
   0   2   1     6944.62     6696.31     51.46 o 
   1   2   1     3721.14     3486.62     31.71 o 
   2   2   1     4737.80     4777.33     42.51 o 
   3   2   1        5.89        8.51      0.78 o 
   4   2   1       17.01       11.99      0.92 o 
   5   2   1      808.49      849.37     10.00 o 
   6   2   1      284.44      279.32      4.08 o 
   7   2   1      102.34       99.79      2.28 o 
   8   2   1      210.58      201.88      4.21 o 
   9   2   1       99.13      102.21      3.11 o 
  10   2   1      118.40      107.44      4.59 o 
  11   2   1       24.67       21.93      2.83 o 
  12   2   1        1.05        2.20      2.44 o 
   1   3   1     1829.74     1741.69     11.28 o 
   2   3   1      213.90      232.32      1.98 o 
   3   3   1       25.26       27.48      0.82 o 
   4   3   1      564.27      593.91      7.28 o 
   5   3   1        2.02        4.35      0.86 o 
   6   3   1      146.65      129.51      3.11 o 
   7   3   1        1.11        0.72      1.14 o 
   8   3   1      516.47      499.11      7.28 o 
   9   3   1       48.79       52.36      2.66 o 
  10   3   1       39.23       34.26      3.08 o 
  11   3   1        2.76        3.05      2.29 o 
  12   3   1        2.25        4.93      2.59 o 
   0   4   1       14.05        7.65      0.77 o 
   1   4   1       44.67       43.94      0.69 o 
   2   4   1       14.14       12.49      0.60 o 
   3   4   1      777.87      777.35      7.30 o 
   4   4   1      133.46      142.20      2.29 o 
   5   4   1        3.67        1.90      0.72 o 
   6   4   1      819.59      807.05      9.10 o 
   7   4   1      434.39      452.26      6.06 o 
   8   4   1       19.56       28.11      1.96 o 
   9   4   1       17.29       19.23      1.82 o 
  10   4   1        6.67        3.74      1.60 o 
  11   4   1        0.21       -0.82      1.60 o 
   1   5   1      192.24      203.77      1.74 o 
   2   5   1       33.95       36.24      0.78 o 
   3   5   1       77.96       82.34      1.31 o 
   4   5   1      228.90      226.67      3.37 o 
   5   5   1      132.84      131.37      2.45 o 
   6   5   1       19.17       21.46      1.42 o 
   7   5   1       38.33       45.52      1.81 o 
   8   5   1      197.60      200.05      3.91 o 
   9   5   1       31.70       27.04      1.91 o 
  10   5   1       43.04       42.89      2.24 o 
  11   5   1        0.19       -1.38      1.45 o 
   0   6   1       89.74       85.64      1.54 o 
   1   6   1       11.81       12.94      0.58 o 
   2   6   1       24.81       26.23      0.75 o 
   3   6   1        7.27        8.66      0.61 o 
   4   6   1       25.21       25.12      1.69 o 
   5   6   1       94.58      103.73      3.22 o 
   6   6   1      306.04      309.60      6.04 o 
   7   6   1       91.72       80.28      3.14 o 
   8   6   1        2.45        3.97      1.61 o 
   9   6   1        0.09        0.21      1.61 o 
  10   6   1        1.48        0.50      1.98 o 
   1   7   1       17.77       16.06      0.80 o 
   2   7   1       44.63       43.83      1.09 o 
   3   7   1       48.78       49.83      1.20 o 
   4   7   1       61.07       61.94      2.57 o 
   5   7   1       16.02       17.71      1.79 o 
   6   7   1        1.33        2.21      1.50 o 
   7   7   1        2.84        1.45      1.56 o 
   8   7   1       51.60       52.33      2.87 o 
   9   7   1        2.04       -1.25      1.65 o 
   0   8   1      131.33      120.40      2.49 o 
   1   8   1       28.63       27.14      1.13 o 
   2   8   1       40.78       38.42      1.23 o 
   3   8   1        0.66        0.59      0.88 o 
   4   8   1        5.09        3.05      4.11 o 
   5   8   1       17.66       19.63      5.08 o 
   6   8   1        8.18        4.28      3.71 o 
   7   8   1        0.04       -1.73      1.73 o 
   8   8   1        3.08        4.48      1.98 o 
   1   9   1       14.60       11.95      1.14 o 
   2   9   1        1.87        0.94      1.08 o 
   3   9   1        0.09        0.66      0.96 o 
   4   9   1        0.01       -2.06      2.06 o 
   5   9   1        0.55       -2.54      2.54 o 
   6   9   1        0.04       -1.95      3.32 o 
   0  10   1        1.19        2.05      1.62 o 
   1  10   1        0.41       -1.28      1.28 o 
   2  10   1        0.02       -1.18      1.36 o 
   3  10   1        4.55        3.23      1.84 o 
   1   0   2     1937.98     1954.67     23.95 o 
   2   0   2      473.24      532.51      9.70 o 
   3   0   2     4570.64     4660.51     79.11 o 
   4   0   2       74.51       62.50      2.40 o 
   5   0   2     2001.14     2024.35     35.64 o 
   6   0   2       44.43       41.12      2.46 o 
   7   0   2      127.68      135.53      4.57 o 
   8   0   2     1402.18     1305.17     24.75 o 
   9   0   2      872.57      838.04     17.83 o 
  10   0   2       52.26       52.47      5.55 o 
  11   0   2       13.71        7.65      3.91 o 
  12   0   2       12.56        7.04      3.59 o 
   1   1   2      524.09      534.00      4.55 o 
   2   1   2      732.54      626.43      9.75 o 
   3   1   2     1598.97     1652.15     18.89 o 
   4   1   2     1569.33     1675.59     19.34 o 
   5   1   2     1398.43     1504.15     17.64 o 
   6   1   2      121.73      134.10      2.65 o 
   7   1   2      136.79      124.71      2.76 o 
   8   1   2      197.06      185.53      3.77 o 
   9   1   2      121.39      119.83      3.53 o 
  10   1   2      871.03      808.13     13.32 o 
  11   1   2       40.78       32.76      3.22 o 
  12   1   2       12.06       13.85      2.82 o 
   0   2   2    25026.39    23369.03    199.28 o 
   1   2   2      209.27      177.62      1.61 o 
   2   2   2     2951.83     3077.76     26.79 o 
   3   2   2      204.61      230.98      5.20 o 
   4   2   2        5.15        8.29      0.86 o 
   5   2   2      124.74      131.93      2.20 o 
   6   2   2        2.31        1.95      0.79 o 
   7   2   2     1158.12     1168.60     15.45 o 
   8   2   2      559.55      534.07      7.56 o 
   9   2   2      117.79      112.36      3.41 o 
  10   2   2        1.36        1.40      2.00 o 
  11   2   2        6.88       10.05      2.49 o 
  12   2   2        8.17        6.82      2.59 o 
   1   3   2     1848.89     1842.96     11.89 o 
   2   3   2     3065.93     3054.52     22.72 o 
   3   3   2       39.36       44.34      1.05 o 
   4   3   2      103.45       96.50      2.30 o 
   5   3   2      926.70      917.85     10.85 o 
   6   3   2      194.99      201.44      3.96 o 
   7   3   2       17.14       22.72      1.67 o 
   8   3   2      244.92      252.96      4.87 o 
   9   3   2       40.49       45.77      3.11 o 
  10   3   2      292.70      292.25      7.47 o 
  11   3   2       20.63       14.97      2.68 o 
  12   3   2       11.89       10.45      2.73 o 
   0   4   2     5053.93     5181.41     46.39 o 
   1   4   2      105.60      101.98      1.05 o 
   2   4   2      333.71      369.39      2.99 o 
   3   4   2      469.78      494.13      4.56 o 
   4   4   2       54.54       59.22      1.39 o 
   5   4   2       27.36       31.38      1.23 o 
   6   4   2       20.31       20.50      1.14 o 
   7   4   2      329.24      323.05      5.36 o 
   8   4   2      158.60      171.91      4.06 o 
   9   4   2        0.20        0.08      1.33 o 
  10   4   2        0.18        0.29      1.40 o 
  11   4   2       22.83       19.79      2.10 o 
   1   5   2      167.08      173.64      1.54 o 
   2   5   2       82.23       82.37      1.08 o 
   3   5   2      128.18      117.44      1.56 o 
   4   5   2       92.96       85.63      1.85 o 
   5   5   2        0.92        0.17      0.83 o 
   6   5   2        4.79        3.58      1.07 o 
   7   5   2       35.34       37.59      1.96 o 
   8   5   2       73.42       76.91      2.48 o 
   9   5   2        9.91       13.83      1.53 o 
  10   5   2       60.55       62.07      2.56 o 
  11   5   2        4.68        1.60      1.50 o 
   0   6   2       75.57       67.05      1.40 o 
   1   6   2      114.76      114.68      1.56 o 
   2   6   2        0.55       -0.46      0.46 o 
   3   6   2        1.57       -0.20      0.58 o 
   4   6   2       28.88       29.48      1.51 o 
   5   6   2      247.86      243.76      7.28 o 
   6   6   2        7.83        8.99      1.75 o 
   7   6   2       86.68       90.08      3.31 o 
   8   6   2       81.39       84.68      3.27 o 
   9   6   2       17.74       15.12      2.00 o 
  10   6   2        4.82        7.10      1.93 o 
   1   7   2       57.82       57.91      1.22 o 
   2   7   2       15.22       15.69      0.83 o 
   3   7   2        7.18        7.41      0.78 o 
   4   7   2       17.80       13.83      1.55 o 
   5   7   2       72.23       77.63      2.99 o 
   6   7   2       28.07       32.08      2.37 o 
   7   7   2        0.89        1.20      1.56 o 
   8   7   2        9.84        9.69      1.91 o 
   9   7   2        1.47       -1.20      1.68 o 
   0   8   2       34.82       33.76      1.49 o 
   1   8   2       12.70       12.95      0.98 o 
   2   8   2        7.86        7.29      0.90 o 
   3   8   2       38.10       42.45      1.65 o 
   4   8   2       68.32       71.97      5.47 o 
   5   8   2        3.57        0.16      2.06 o 
   6   8   2        0.17        0.00      1.94 o 
   7   8   2        6.37        5.80      2.09 o 
   8   8   2        8.53        6.62      2.05 o 
   1   9   2        4.34        5.25      1.08 o 
   2   9   2        0.05       -0.66      1.13 o 
   3   9   2        0.03       -0.06      1.35 o 
   4   9   2        0.40        0.78      2.21 o 
   5   9   2        3.97       -1.37      2.21 o 
   6   9   2        6.60        7.22      2.62 o 
   0  10   2        5.37        0.92      1.62 o 
   1  10   2        8.75        4.26      1.44 o 
   2  10   2        0.97        1.42      1.43 o 
   3  10   2        3.37        0.84      1.39 o 
   1   1   3        0.27        0.81      0.18 o 
   2   1   3     3426.74     3600.59     30.94 o 
   3   1   3      214.33      215.54      4.10 o 
   4   1   3       54.67       55.23      1.66 o 
   5   1   3        2.56        2.83      0.76 o 
   6   1   3       20.25       17.67      1.31 o 
   7   1   3       27.49       29.71      1.52 o 
   8   1   3       61.16       60.42      2.54 o 
   9   1   3       37.70       37.18      2.25 o 
  10   1   3        5.51       14.84      2.27 o 
  11   1   3       25.87       26.68      2.98 o 
  12   1   3        1.12        0.56      2.29 o 
   0   2   3    17314.41    16887.71    158.44 o 
   1   2   3      660.44      634.39      4.68 o 
   2   2   3      509.01      529.25      5.06 o 
   3   2   3       32.72       34.98      0.95 o 
   4   2   3        0.11       -0.51      0.51 o 
   5   2   3      411.94      437.43      6.05 o 
   6   2   3       27.97       37.35      1.75 o 
   7   2   3        0.40       -0.10      0.95 o 
   8   2   3      153.55      146.46      3.70 o 
   9   2   3       12.69       14.07      1.85 o 
  10   2   3      120.90      107.77      3.94 o 
  11   2   3      108.68      100.87      4.91 o 
  12   2   3        0.01        2.20      2.33 o 
   1   3   3      347.61      348.32      2.48 o 
   2   3   3     1057.43     1086.37      7.97 o 
   3   3   3        9.10        9.21      0.60 o 
   4   3   3      302.68      341.36      4.86 o 
   5   3   3       11.59       10.45      0.94 o 
   6   3   3        7.16        8.66      0.97 o 
   7   3   3       55.25       56.15      2.31 o 
   8   3   3       24.77       19.38      1.98 o 
   9   3   3       97.44      105.60      4.29 o 
  10   3   3       37.41       45.56      3.31 o 
  11   3   3       30.99       31.12      3.12 o 
  12   3   3        1.68        2.65      2.60 o 
   0   4   3      110.08       96.37      1.47 o 
   1   4   3      276.73      288.79      2.21 o 
   2   4   3     2969.77     2941.92     20.73 o 
   3   4   3      435.06      437.59      3.88 o 
   4   4   3       38.24       35.89      1.18 o 
   5   4   3        3.28        4.40      0.79 o 
   6   4   3        1.30        2.00      0.82 o 
   7   4   3       46.22       48.63      3.21 o 
   8   4   3        5.14        3.36      2.17 o 
   9   4   3       24.21       25.26      1.88 o 
  10   4   3        0.28        1.54      1.59 o 
  11   4   3       65.69       62.81      3.02 o 
   1   5   3      400.78      427.55      2.97 o 
   2   5   3        1.19        1.18      0.44 o 
   3   5   3      283.59      287.02      2.86 o 
   4   5   3      435.97      455.01      5.64 o 
   5   5   3        1.91        0.86      0.91 o 
   6   5   3      116.39      124.79      2.78 o 
   7   5   3        8.00        7.46      1.20 o 
   8   5   3        1.82        1.76      1.18 o 
   9   5   3       33.32       38.33      2.04 o 
  10   5   3       39.05       44.41      2.51 o 
  11   5   3        0.43        0.76      1.48 o 
   0   6   3      101.42       90.14      1.54 o 
   1   6   3       24.75       25.01      0.68 o 
   2   6   3      307.41      302.33      2.47 o 
   3   6   3      260.85      246.52      2.70 o 
   4   6   3       29.15       26.43      1.44 o 
   5   6   3       54.17       51.96      2.32 o 
   6   6   3       13.36       11.78      1.69 o 
   7   6   3       52.59       49.89      3.79 o 
   8   6   3        0.64        0.07      1.42 o 
   9   6   3        0.97       -0.54      1.54 o 
  10   6   3       12.36       18.71      2.77 o 
   1   7   3       28.86       29.12      0.96 o 
   2   7   3       48.82       54.92      1.15 o 
   3   7   3        8.36        9.74      0.89 o 
   4   7   3       41.68       48.47      3.05 o 
   5   7   3        0.20        1.13      1.37 o 
   6   7   3       40.23       40.47      2.42 o 
   7   7   3        0.00        0.43      1.56 o 
   8   7   3        1.49       -0.19      1.61 o 
   9   7   3       10.84       10.03      2.05 o 
   0   8   3      104.12      104.64      2.68 o 
   1   8   3       10.53        8.17      0.90 o 
   2   8   3       13.87       13.44      0.95 o 
   3   8   3        2.92        3.69      1.18 o 
   4   8   3       17.64       15.95      2.49 o 
   5   8   3       13.57       18.88      2.74 o 
   6   8   3       18.86       24.00      2.56 o 
   7   8   3        2.07        3.15      1.97 o 
   8   8   3        1.02       -1.76      1.76 o 
   1   9   3        0.21        0.41      0.92 o 
   2   9   3        0.80        0.30      1.14 o 
   3   9   3        8.74        8.90      1.31 o 
   4   9   3       35.33       35.40      3.32 o 
   5   9   3        3.20        1.75      3.52 o 
   6   9   3        1.27        2.35      2.49 o 
   0  10   3        1.82        2.84      1.82 o 
   1  10   3        0.06        0.18      1.35 o 
   2  10   3       25.60       23.73      1.67 o 
   3  10   3        4.24        4.03      1.50 o 
   0   0   4     2938.52     2600.34     62.95 o 
   1   0   4      598.37      523.44      7.67 o 
   2   0   4      565.18      571.48     11.95 o 
   3   0   4      752.41      727.11     16.03 o 
   4   0   4        0.71       -0.21      0.85 o 
   5   0   4     3697.49     4065.99     60.83 o 
   6   0   4        4.62        4.26      2.02 o 
   7   0   4      305.38      330.99      8.05 o 
   8   0   4     1087.55     1053.27     35.97 o 
   9   0   4       23.80       23.68      3.73 o 
  10   0   4      357.26      338.51     10.31 o 
  11   0   4       22.12       24.29      3.23 o 
  12   0   4        3.38        7.23      3.59 o 
   1   1   4     2799.05     2603.74     23.63 o 
   2   1   4     1521.95     1693.43     15.35 o 
   3   1   4     3399.80     3640.98     42.11 o 
   4   1   4      196.37      210.68      3.91 o 
   5   1   4      721.29      765.42     10.34 o 
   6   1   4      130.52      135.10      2.98 o 
   7   1   4      220.48      228.96      5.86 o 
   8   1   4        5.75        2.65      1.38 o 
   9   1   4       13.53       16.57      1.82 o 
  10   1   4      498.29      458.88      8.03 o 
  11   1   4        1.16       -2.31      2.31 o 
  12   1   4        0.57        0.30      2.29 o 
   0   2   4     2366.05     2277.45     20.58 o 
   1   2   4       76.54       70.53      0.92 o 
   2   2   4     4656.95     4811.57     39.81 o 
   3   2   4     1028.65     1047.99      9.99 o 
   4   2   4      430.90      451.26      5.37 o 
   5   2   4      527.24      605.93      8.55 o 
   6   2   4       17.08       14.47      1.31 o 
   7   2   4        4.43        2.20      1.18 o 
   8   2   4      449.49      439.93      7.33 o 
   9   2   4       77.34       80.49      3.96 o 
  10   2   4       83.88       86.58      3.63 o 
  11   2   4       14.06       12.93      2.68 o 
  12   2   4       20.46       20.35      3.07 o 
   1   3   4       99.43      102.30      1.12 o 
   2   3   4       46.65       48.51      1.60 o 
   3   3   4      642.84      703.88      6.19 o 
   4   3   4        5.26        5.49      0.87 o 
   5   3   4       36.76       42.37      1.50 o 
   6   3   4      129.86      126.77      2.56 o 
   7   3   4       38.78       45.19      1.78 o 
   8   3   4       46.19       54.40      2.69 o 
   9   3   4       17.08       16.49      2.33 o 
  10   3   4      558.63      550.63     11.24 o 
  11   3   4        6.94       11.40      2.57 o 
  12   3   4        3.37        3.44      1.74 o 
   0   4   4     2440.76     2429.20     20.33 o 
   1   4   4        2.47        4.08      0.38 o 
   2   4   4     1603.66     1707.51     11.89 o 
   3   4   4       64.61       49.00      1.03 o 
   4   4   4      155.62      163.41      2.59 o 
   5   4   4      138.17      158.14      2.74 o 
   6   4   4       48.08       40.79      1.69 o 
   7   4   4        2.94       -0.71      1.13 o 
   8   4   4       96.34       93.99      2.96 o 
   9   4   4        8.13        9.04      1.58 o 
  10   4   4       17.36       26.12      2.12 o 
  11   4   4        0.40        1.91      1.62 o 
   1   5   4       69.47       69.63      1.02 o 
   2   5   4       35.85       33.40      0.78 o 
   3   5   4       62.62       65.34      1.21 o 
   4   5   4       12.05       12.02      0.95 o 
   5   5   4        0.18       -0.44      0.90 o 
   6   5   4      123.95      115.01      2.89 o 
   7   5   4        0.00       -0.99      0.99 o 
   8   5   4        1.44       -0.55      1.13 o 
   9   5   4        1.34        1.30      1.26 o 
  10   5   4      165.74      166.28      3.84 o 
  11   5   4        2.42        4.79      1.65 o 
   0   6   4      217.97      195.87      2.28 o 
   1   6   4        6.71        9.79      0.58 o 
   2   6   4        3.59        5.66      0.60 o 
   3   6   4       79.15       77.93      1.47 o 
   4   6   4      226.54      215.57      3.39 o 
   5   6   4        0.80        0.38      1.29 o 
   6   6   4       12.07       11.98      1.59 o 
   7   6   4       18.65       13.61      1.86 o 
   8   6   4       39.14       37.01      2.65 o 
   9   6   4       14.72       14.83      1.98 o 
  10   6   4       22.85       24.12      2.34 o 
   1   7   4        1.51        2.75      0.65 o 
   2   7   4      231.19      220.18      2.36 o 
   3   7   4       65.44       64.40      1.72 o 
   4   7   4       15.72       17.57      1.44 o 
   5   7   4        4.47        4.29      1.49 o 
   6   7   4       68.41       67.94      3.07 o 
   7   7   4       46.77       55.05      2.82 o 
   8   7   4        0.01       -1.59      1.59 o 
   9   7   4        1.75       -0.37      1.73 o 
   0   8   4      188.32      177.37      3.45 o 
   1   8   4        0.32       -0.47      0.81 o 
   2   8   4       15.52       14.04      1.07 o 
   3   8   4       10.84       10.72      1.30 o 
   4   8   4      126.33      122.11      3.73 o 
   5   8   4      161.18      168.73      6.08 o 
   6   8   4       19.22       25.83      2.59 o 
   7   8   4        1.82        5.12      2.09 o 
   8   8   4        1.72       -0.32      2.34 o 
   1   9   4        0.20        0.49      0.96 o 
   2   9   4       48.34       49.28      2.22 o 
   3   9   4       38.13       41.04      1.87 o 
   4   9   4       14.03       16.97      2.89 o 
   5   9   4        0.93        3.86      2.34 o 
   6   9   4       14.65       12.80      3.91 o 
   0  10   4       25.77       19.97      2.76 o 
   1  10   4        4.62        3.05      1.26 o 
   2  10   4       18.98       18.59      1.54 o 
   3  10   4        3.65        6.78      2.03 o 
   1   1   5     1407.45     1380.52     11.66 o 
   2   1   5      779.14      792.06      6.93 o 
   3   1   5     2198.44     2277.48     27.84 o 
   4   1   5        5.63        4.55      0.97 o 
   5   1   5        8.86       15.18      1.19 o 
   6   1   5        0.83        0.57      0.87 o 
   7   1   5       32.94       35.05      1.85 o 
   8   1   5       10.67        8.58      1.47 o 
   9   1   5        5.50        6.96      1.81 o 
  10   1   5        4.48        5.49      1.77 o 
  11   1   5        0.48       -1.66      2.00 o 
  12   1   5        0.11        0.29      2.26 o 
   0   2   5     1277.03     1184.61     11.78 o 
   1   2   5     1039.06     1072.98      6.91 o 
   2   2   5      424.41      436.10      3.99 o 
   3   2   5     1700.04     1818.76     16.10 o 
   4   2   5       37.71       41.93      0.88 o 
   5   2   5     1488.33     1657.97     19.89 o 
   6   2   5        1.89        1.36      1.02 o 
   7   2   5       32.23       32.93      1.87 o 
   8   2   5       10.96       10.08      1.56 o 
   9   2   5       12.36       15.61      1.64 o 
  10   2   5       66.51       74.18      3.10 o 
  11   2   5        6.89       10.38      2.48 o 
  12   2   5        0.72        2.22      2.48 o 
   1   3   5      401.29      427.12      3.30 o 
   2   3   5        1.22        1.45      0.45 o 
   3   3   5      871.46      964.67      8.25 o 
   4   3   5      137.00      136.22      2.41 o 
   5   3   5      121.72      125.00      2.48 o 
   6   3   5       24.53       25.54      1.36 o 
   7   3   5        0.01       -0.34      0.85 o 
   8   3   5       57.85       61.65      2.33 o 
   9   3   5        0.04       -0.57      1.14 o 
  10   3   5        1.17        7.68      2.57 o 
  11   3   5        1.07        5.15      1.51 o 
  12   3   5       33.58       34.64      2.47 o 
   0   4   5      170.52      174.80      2.07 o 
   1   4   5      229.95      249.45      1.86 o 
   2   4   5      261.42      264.46      2.28 o 
   3   4   5        2.32        3.54      0.47 o 
   4   4   5      278.55      288.21      3.90 o 
   5   4   5        5.39        5.19      0.94 o 
   6   4   5       55.14       48.78      1.95 o 
   7   4   5      152.06      154.33      3.35 o 
   8   4   5       38.45       35.67      2.06 o 
   9   4   5        1.40        0.13      1.32 o 
  10   4   5      110.35      110.89      3.62 o 
  11   4   5       44.37       54.17      2.87 o 
   1   5   5        1.62        1.52      0.42 o 
   2   5   5      615.43      605.75      4.76 o 
   3   5   5       57.63       57.95      1.11 o 
   4   5   5      123.93      114.67      2.04 o 
   5   5   5       68.91       74.67      2.66 o 
   6   5   5       52.55       50.24      2.37 o 
   7   5   5        1.06       -1.15      1.15 o 
   8   5   5       21.09       20.04      1.69 o 
   9   5   5        4.98        9.23      1.84 o 
  10   5   5       16.68       24.83      1.89 o 
  11   5   5        0.29       -2.74      2.74 o 
   0   6   5        4.55        5.18      0.81 o 
   1   6   5       34.71       33.27      0.78 o 
   2   6   5       89.77       89.46      1.33 o 
   3   6   5       11.62       15.43      0.98 o 
   4   6   5      399.05      390.91      4.74 o 
   5   6   5       42.40       43.91      2.82 o 
   6   6   5       30.31       29.13      1.98 o 
   7   6   5        0.95       -1.38      1.38 o 
   8   6   5        0.02       -1.05      1.40 o 
   9   6   5        1.35        0.30      1.63 o 
  10   6   5       17.02       22.22      2.32 o 
   1   7   5        5.69        7.33      0.76 o 
   2   7   5       43.33       46.48      1.12 o 
   3   7   5       91.65       92.00      2.03 o 
   4   7   5       31.88       27.47      1.33 o 
   5   7   5        0.01        0.60      1.32 o 
   6   7   5        1.85       -0.22      1.49 o 
   7   7   5        0.19        0.52      1.56 o 
   8   7   5        0.75        0.74      1.68 o 
   9   7   5       11.04       14.57      2.18 o 
   0   8   5       11.74       14.72      1.44 o 
   1   8   5        0.46        0.98      0.77 o 
   2   8   5       15.71       11.98      1.06 o 
   3   8   5        2.82        2.79      1.09 o 
   4   8   5        2.15        5.07      1.39 o 
   5   8   5       24.27       25.00      3.71 o 
   6   8   5       56.78       69.55      3.62 o 
   7   8   5        5.86        8.51      3.85 o 
   1   9   5        1.07       -0.22      0.97 o 
   2   9   5        0.16        0.73      1.04 o 
   3   9   5        2.50        1.15      1.51 o 
   4   9   5       61.23       63.53      5.30 o 
   5   9   5        0.98        1.37      2.21 o 
   6   9   5        8.66       13.70      2.76 o 
   0  10   5        5.77        6.45      2.49 o 
   1  10   5        0.50        2.08      1.20 o 
   2  10   5        6.18        6.63      1.67 o 
   3  10   5        2.13        2.41      1.95 o 
   0   0   6     8637.46     7802.29    235.36 o 
   1   0   6      643.84      558.56      9.95 o 
   2   0   6     2492.73     2531.92     30.93 o 
   3   0   6      367.58      390.79      6.32 o 
   4   0   6     1792.44     1870.77     39.53 o 
   5   0   6     4490.52     4955.56     84.43 o 
   6   0   6       68.32       52.17      2.11 o 
   7   0   6       13.05        7.68      1.95 o 
   8   0   6      234.79      206.54      6.31 o 
   9   0   6       37.19       33.31      3.08 o 
  10   0   6       56.54       61.46      4.21 o 
  11   0   6       17.88       12.35      2.92 o 
  12   0   6       42.00       38.29      4.98 o 
   1   1   6      219.40      218.75      2.39 o 
   2   1   6       93.26      102.98      1.43 o 
   3   1   6     4436.16     4654.14     39.11 o 
   4   1   6      351.07      410.28      6.57 o 
   5   1   6      119.07      122.13      2.77 o 
   6   1   6        1.32        1.60      0.96 o 
   7   1   6      199.75      218.06      4.27 o 
   8   1   6      275.50      265.61      5.03 o 
   9   1   6      195.37      180.96      4.35 o 
  10   1   6       70.79       69.41      3.07 o 
  11   1   6        0.00        2.05      1.71 o 
  12   1   6       17.83       19.50      3.07 o 
   0   2   6      893.39      856.92      9.05 o 
   1   2   6      109.79      110.39      1.00 o 
   2   2   6        1.81        1.40      0.42 o 
   3   2   6       74.32       87.36      1.26 o 
   4   2   6      490.04      519.24      5.64 o 
   5   2   6      999.45     1131.10     14.04 o 
   6   2   6        9.01        7.98      1.29 o 
   7   2   6       68.04       66.79      2.51 o 
   8   2   6      244.88      232.70      5.22 o 
   9   2   6       12.86        7.33      1.59 o 
  10   2   6      113.61      117.80      4.49 o 
  11   2   6        0.91       -1.14      2.07 o 
  12   2   6       28.80       31.03      3.42 o 
   1   3   6      865.74      840.46      5.39 o 
   2   3   6      184.40      191.78      1.90 o 
   3   3   6      188.13      190.35      2.41 o 
   4   3   6      838.00      868.20     10.02 o 
   5   3   6       68.27       72.23      1.96 o 
   6   3   6       31.10       26.75      1.38 o 
   7   3   6       15.91       16.26      1.52 o 
   8   3   6       45.01       49.20      1.91 o 
   9   3   6       27.39       34.03      2.33 o 
  10   3   6      108.26       99.96      3.30 o 
  11   3   6       47.33       59.20      2.75 o 
   0   4   6     1900.86     1822.54     15.38 o 
   1   4   6       51.85       55.14      0.81 o 
   2   4   6      129.92      134.63      1.65 o 
   3   4   6      860.57      862.82      7.40 o 
   4   4   6       48.84       54.06      1.18 o 
   5   4   6       37.63       38.36      1.60 o 
   6   4   6        9.90        5.22      1.35 o 
   7   4   6       38.49       42.17      1.90 o 
   8   4   6       80.88       80.06      2.81 o 
   9   4   6        0.47        0.96      1.36 o 
  10   4   6       23.30       20.86      2.06 o 
  11   4   6        7.82       10.86      1.99 o 
   1   5   6      376.74      383.20      2.82 o 
   2   5   6      293.00      293.15      2.66 o 
   3   5   6      121.11      118.13      1.50 o 
   4   5   6        1.13        1.36      0.64 o 
   5   5   6       82.96       73.88      2.04 o 
   6   5   6       29.86       27.47      1.65 o 
   7   5   6        0.35       -0.38      1.08 o 
   8   5   6       16.65       20.59      1.71 o 
   9   5   6        3.32        2.84      1.43 o 
  10   5   6      140.21      144.32      4.14 o 
   0   6   6      998.96      969.95      9.35 o 
   1   6   6       33.15       31.14      0.81 o 
   2   6   6      182.27      180.94      1.95 o 
   3   6   6       92.21       82.09      1.63 o 
   4   6   6       23.79       26.46      1.15 o 
   5   6   6      160.07      171.06      4.10 o 
   6   6   6        0.97        1.01      1.33 o 
   7   6   6        0.09       -0.92      1.86 o 
   8   6   6       49.73       53.18      2.71 o 
   9   6   6       15.12       16.22      2.05 o 
  10   6   6        0.61        0.31      1.73 o 
   1   7   6       55.93       54.86      1.25 o 
   2   7   6      117.49      113.15      1.70 o 
   3   7   6       87.86       96.77      2.79 o 
   4   7   6       12.88       10.43      1.26 o 
   5   7   6       14.67       17.03      1.89 o 
   6   7   6       16.01       16.45      3.34 o 
   7   7   6        0.69        0.61      1.59 o 
   8   7   6        2.49        1.87      2.20 o 
   9   7   6        4.72        6.13      1.93 o 
   0   8   6       13.87        9.09      1.42 o 
   1   8   6       31.99       31.10      1.21 o 
   2   8   6        0.80       -0.82      0.82 o 
   3   8   6        2.19        1.21      1.13 o 
   4   8   6       93.37       84.90      2.64 o 
   5   8   6       73.56       69.79      7.42 o 
   6   8   6       19.87       23.79      6.62 o 
   7   8   6        0.14       -0.87      1.97 o 
   1   9   6       25.01       27.87      1.45 o 
   2   9   6       17.50       15.76      1.34 o 
   3   9   6        4.89        5.67      1.61 o 
   4   9   6       12.22       12.28      2.07 o 
   5   9   6        0.67        2.35      3.32 o 
   0  10   6       19.62       22.47      4.11 o 
   1  10   6        0.02       -0.42      1.21 o 
   2  10   6       25.97       25.59      2.01 o 
   1   1   7       29.45       33.08      0.67 o 
   2   1   7      112.60      110.11      1.39 o 
   3   1   7      197.48      198.85      2.13 o 
   4   1   7       15.72       19.49      1.40 o 
   5   1   7       12.65       12.15      1.37 o 
   6   1   7        1.20        1.58      1.02 o 
   7   1   7       29.33       21.17      1.61 o 
   8   1   7        0.91        2.27      1.17 o 
   9   1   7       27.64       25.33      2.07 o 
  10   1   7        9.13       11.82      2.14 o 
  11   1   7       16.81       20.87      2.49 o 
  12   1   7        7.48       10.74      2.82 o 
   0   2   7      264.06      238.92      2.88 o 
   1   2   7      460.99      472.58      3.53 o 
   2   2   7       54.83       54.08      0.93 o 
   3   2   7       41.16       40.73      1.14 o 
   4   2   7       43.89       61.79      1.69 o 
   5   2   7       41.72       39.18      1.33 o 
   6   2   7       57.77       65.35      1.65 o 
   7   2   7        4.78        3.45      1.43 o 
   8   2   7        1.56        3.15      1.36 o 
   9   2   7        7.51        5.85      1.56 o 
  10   2   7       26.85       25.38      2.18 o 
  11   2   7       19.06       19.34      2.88 o 
  12   2   7        0.29        3.83      2.59 o 
   1   3   7      199.18      168.53      1.40 o 
   2   3   7       18.91       22.88      0.73 o 
   3   3   7        5.92        7.06      0.65 o 
   4   3   7      137.35      158.65      2.04 o 
   5   3   7       51.91       48.98      1.59 o 
   6   3   7        4.04        3.70      1.28 o 
   7   3   7        0.72       -0.65      1.06 o 
   8   3   7       56.55       53.25      1.95 o 
   9   3   7        5.14        4.54      1.38 o 
  10   3   7        0.01       -0.90      1.25 o 
  11   3   7       16.08       19.24      1.98 o 
   0   4   7        0.93        1.70      0.59 o 
   1   4   7        2.01        1.22      0.37 o 
   2   4   7       41.22       42.13      0.96 o 
   3   4   7      157.67      169.15      2.79 o 
   4   4   7        5.59        7.05      0.64 o 
   5   4   7       38.76       38.92      1.58 o 
   6   4   7       55.29       51.17      2.33 o 
   7   4   7       55.97       53.76      2.24 o 
   8   4   7        5.05        2.58      1.34 o 
   9   4   7       12.21       17.24      1.82 o 
  10   4   7       55.51       49.61      2.65 o 
  11   4   7        3.85        1.48      1.65 o 
   1   5   7      163.68      150.42      1.47 o 
   2   5   7        9.23        9.87      0.62 o 
   3   5   7        4.79        5.22      0.61 o 
   4   5   7       24.53       24.73      0.95 o 
   5   5   7       20.54       16.63      1.35 o 
   6   5   7       28.95       24.90      2.18 o 
   7   5   7        3.79        3.34      1.26 o 
   8   5   7       16.47       17.25      1.71 o 
   9   5   7        1.55        1.56      1.39 o 
  10   5   7       13.91       17.14      2.70 o 
   0   6   7       34.08       32.14      1.20 o 
   1   6   7       92.08       93.13      1.66 o 
   2   6   7        1.76        1.86      0.60 o 
   3   6   7       25.99       20.69      0.98 o 
   4   6   7       16.10       18.39      1.02 o 
   5   6   7       92.12       92.11      4.05 o 
   6   6   7        3.80        3.43      2.60 o 
   7   6   7        7.67        7.52      1.59 o 
   8   6   7        4.44        5.89      1.68 o 
   9   6   7        8.90       10.68      2.62 o 
   1   7   7       18.71       17.57      0.86 o 
   2   7   7        1.17        1.58      0.74 o 
   3   7   7        8.71        9.15      1.16 o 
   4   7   7       13.63       15.43      1.21 o 
   5   7   7        1.20        2.02      2.93 o 
   6   7   7        0.15        0.70      1.53 o 
   7   7   7        6.44        8.58      1.80 o 
   8   7   7        4.08        7.69      2.54 o 
   0   8   7        1.80        2.40      1.26 o 
   1   8   7        1.22        1.37      0.85 o 
   2   8   7       14.25       13.95      1.15 o 
   3   8   7       18.84       25.02      1.71 o 
   4   8   7       18.90       18.59      1.65 o 
   5   8   7        0.27        3.61      2.34 o 
   6   8   7       13.38       18.68      3.02 o 
   7   8   7        1.20        3.47      2.48 o 
   1   9   7        8.04        9.14      1.24 o 
   2   9   7       18.54       19.42      1.41 o 
   3   9   7        5.75        5.15      1.70 o 
   4   9   7        9.52       10.14      1.80 o 
   5   9   7        0.11       -1.20      2.06 o 
   0  10   7        2.36        5.28      2.49 o 
   1  10   7        0.20        2.30      1.54 o 
   2  10   7        4.12        5.20      2.24 o 
   0   0   8     3135.31     2955.93     92.07 o 
   1   0   8     4670.99     4878.40     59.31 o 
   2   0   8      460.76      461.59      5.49 o 
   3   0   8       65.25       67.03      1.33 o 
   4   0   8       71.99       82.89      5.08 o 
   5   0   8      174.83      199.87      8.99 o 
   6   0   8       20.86       21.73      1.85 o 
   7   0   8       49.68       41.54      4.22 o 
   8   0   8      113.44       97.47      4.44 o 
   9   0   8       88.93       73.25      4.13 o 
  10   0   8       16.38       15.43      2.78 o 
  11   0   8       23.68       20.34      4.15 o 
  12   0   8       57.58       59.35      6.45 o 
   1   1   8      871.72      905.94      8.99 o 
   2   1   8       71.61       70.83      1.08 o 
   3   1   8        0.33        0.53      0.42 o 
   4   1   8      598.21      649.77      6.23 o 
   5   1   8      310.75      310.37      5.65 o 
   6   1   8      193.51      191.59      3.85 o 
   7   1   8      181.71      152.81      3.54 o 
   8   1   8      169.28      165.02      3.94 o 
   9   1   8      199.12      182.86      4.49 o 
  10   1   8       81.67       73.90      3.16 o 
  11   1   8       79.23       77.27      4.35 o 
  12   1   8        3.22        8.03      2.68 o 
   0   2   8     5325.63     5261.90     53.72 o 
   1   2   8       64.43       70.53      0.94 o 
   2   2   8      763.20      773.65      6.79 o 
   3   2   8        0.61        1.04      0.29 o 
   4   2   8       32.87       38.45      1.00 o 
   5   2   8      348.15      386.07      4.35 o 
   6   2   8        2.10        1.35      0.88 o 
   7   2   8        2.70        6.47      1.40 o 
   8   2   8       98.64       93.84      4.43 o 
   9   2   8        6.60        4.45      1.84 o 
  10   2   8        3.74        3.62      1.83 o 
  11   2   8        5.09        4.91      2.33 o 
   1   3   8        6.64        6.87      0.40 o 
   2   3   8      373.39      369.97      3.45 o 
   3   3   8     1255.39     1301.04     12.80 o 
   4   3   8      158.76      161.09      1.97 o 
   5   3   8      182.00      186.25      3.29 o 
   6   3   8        9.63        8.73      1.58 o 
   7   3   8       48.01       44.72      1.87 o 
   8   3   8       88.00       83.80      2.41 o 
   9   3   8       25.74       28.05      1.73 o 
  10   3   8       26.45       27.26      2.18 o 
  11   3   8       23.70       28.12      2.24 o 
   0   4   8     1121.59     1094.96     10.92 o 
   1   4   8      116.47      123.64      1.22 o 
   2   4   8        2.34        3.76      0.53 o 
   3   4   8      102.05       87.43      1.44 o 
   4   4   8       10.17       11.55      0.76 o 
   5   4   8      344.47      366.70      5.37 o 
   6   4   8       32.02       28.74      1.79 o 
   7   4   8        1.78        0.87      1.55 o 
   8   4   8      175.49      160.54      4.25 o 
   9   4   8       34.41       31.50      2.30 o 
  10   4   8        4.43        3.80      2.17 o 
  11   4   8        0.00        0.37      1.77 o 
   1   5   8      106.18       93.59      1.14 o 
   2   5   8       85.65       93.26      1.46 o 
   3   5   8      214.45      232.83      2.52 o 
   4   5   8      107.94      105.06      1.80 o 
   5   5   8       71.21       74.71      2.45 o 
   6   5   8       18.76       19.64      1.56 o 
   7   5   8       56.56       45.62      2.08 o 
   8   5   8       71.27       72.06      2.74 o 
   9   5   8        8.57       10.12      1.64 o 
  10   5   8       35.67       28.78      2.21 o 
   0   6   8      296.13      284.26      3.46 o 
   1   6   8       34.77       36.59      0.92 o 
   2   6   8       12.62       11.55      0.77 o 
   3   6   8       94.21       88.08      1.70 o 
   4   6   8       34.42       31.58      1.26 o 
   5   6   8      108.89      102.32      4.58 o 
   6   6   8        7.46        6.42      1.47 o 
   7   6   8        2.40        3.36      1.50 o 
   8   6   8       82.39       77.07      3.29 o 
   9   6   8        8.94        7.61      2.09 o 
   1   7   8       58.73       56.19      1.60 o 
   2   7   8        9.07        9.83      0.94 o 
   3   7   8       57.22       58.06      1.88 o 
   4   7   8       25.28       26.59      1.43 o 
   5   7   8       56.64       51.42      2.91 o 
   6   7   8       39.55       39.47      2.79 o 
   7   7   8       24.05       24.53      2.22 o 
   8   7   8       48.71       52.69      4.46 o 
   0   8   8      208.42      191.87      3.97 o 
   1   8   8        3.31        2.17      0.94 o 
   2   8   8        9.00        6.19      1.02 o 
   3   8   8        7.84        8.04      1.46 o 
   4   8   8       76.04       74.37      2.57 o 
   5   8   8      121.21      133.27      4.62 o 
   6   8   8        0.23        0.08      2.06 o 
   7   8   8       24.79       27.19      3.83 o 
   1   9   8        0.84        2.00      0.99 o 
   2   9   8        6.71        8.11      1.44 o 
   3   9   8       49.77       50.63      2.52 o 
   4   9   8        0.17        0.99      1.43 o 
   5   9   8       10.32        7.10      2.62 o 
   0  10   8        6.16        0.78      2.49 o 
   1  10   8       18.90       23.60      2.73 o 
   1   1   9      620.75      633.41      5.89 o 
   2   1   9       72.21       75.35      1.17 o 
   3   1   9      275.91      285.28      3.12 o 
   4   1   9       72.81       69.47      1.20 o 
   5   1   9       24.76       30.23      4.29 o 
   6   1   9       81.33       82.30      2.90 o 
   7   1   9       44.10       47.85      2.12 o 
   8   1   9        0.47        2.51      1.21 o 
   9   1   9        0.03        1.12      1.47 o 
  10   1   9        1.26        2.33      1.77 o 
  11   1   9        2.17        2.94      2.26 o 
   0   2   9        0.63        1.43      0.56 o 
   1   2   9     2211.66     2286.67     17.08 o 
   2   2   9      164.86      178.17      1.97 o 
   3   2   9      258.64      294.59      3.58 o 
   4   2   9       31.56       33.53      0.97 o 
   5   2   9      165.55      191.48      2.84 o 
   6   2   9       35.85       40.61      1.21 o 
   7   2   9        5.16        2.85      0.94 o 
   8   2   9       67.53       65.97      2.65 o 
   9   2   9       40.48       33.98      2.68 o 
  10   2   9        4.09        4.51      1.88 o 
  11   2   9        0.71        1.30      2.22 o 
   1   3   9      866.07      927.72      6.54 o 
   2   3   9       68.96       58.74      1.05 o 
   3   3   9      249.99      299.35      3.34 o 
   4   3   9       50.09       50.82      1.39 o 
   5   3   9      118.75      110.67      2.53 o 
   6   3   9      119.19      110.29      3.01 o 
   7   3   9      140.85      121.42      2.96 o 
   8   3   9       12.71       10.99      1.37 o 
   9   3   9        0.05       -1.18      1.18 o 
  10   3   9        2.28        0.40      1.41 o 
  11   3   9        2.03       -0.62      1.86 o 
   0   4   9      133.50      119.67      1.99 o 
   1   4   9       81.68       89.39      1.06 o 
   2   4   9      354.71      354.68      3.16 o 
   3   4   9      278.70      275.92      3.21 o 
   4   4   9       40.60       38.37      1.54 o 
   5   4   9       78.09       73.04      2.15 o 
   6   4   9       23.40       16.79      1.60 o 
   7   4   9        0.27        0.28      1.77 o 
   8   4   9        2.92        0.94      1.45 o 
   9   4   9       18.22       14.12      1.81 o 
  10   4   9        1.43        1.39      1.93 o 
  11   4   9        1.58        0.92      2.43 o 
   1   5   9       44.22       46.36      0.90 o 
   2   5   9        1.87        2.17      0.64 o 
   3   5   9        3.45        1.78      0.71 o 
   4   5   9       94.65       83.08      1.79 o 
   5   5   9       23.53       26.18      1.77 o 
   6   5   9        0.27        0.03      1.15 o 
   7   5   9       74.81       76.07      2.72 o 
   8   5   9        2.04        3.00      1.39 o 
   9   5   9        0.01        1.42      1.43 o 
  10   5   9        0.51       -0.26      2.72 o 
   0   6   9      184.71      179.85      2.80 o 
   1   6   9       36.42       39.43      1.00 o 
   2   6   9        6.78        7.44      0.86 o 
   3   6   9        7.86        7.70      0.92 o 
   4   6   9       25.75       26.71      1.26 o 
   5   6   9       10.25       11.73      1.86 o 
   6   6   9       52.12       46.38      2.71 o 
   7   6   9        0.04        1.67      1.52 o 
   8   6   9       24.68       28.69      3.22 o 
   9   6   9       25.56       27.41      2.42 o 
   1   7   9        5.06        3.89      0.71 o 
   2   7   9        9.65        8.96      1.88 o 
   3   7   9        3.87        4.20      1.10 o 
   4   7   9        2.25        2.97      1.13 o 
   5   7   9        4.25        4.50      1.78 o 
   6   7   9        0.42        6.27      3.51 o 
   7   7   9       36.99       49.36      3.89 o 
   8   7   9        0.72        1.37      1.76 o 
   0   8   9       12.38       13.24      1.58 o 
   1   8   9        0.76        1.20      0.89 o 
   2   8   9       12.83       14.27      1.37 o 
   3   8   9       27.78       32.56      1.88 o 
   4   8   9        1.74        2.20      1.30 o 
   5   8   9        9.03       18.20      4.93 o 
   6   8   9        0.02        4.37      3.48 o 
   7   8   9        0.28        1.62      2.01 o 
   1   9   9       29.08       32.86      1.40 o 
   2   9   9        8.48        9.32      1.51 o 
   3   9   9        1.38        1.22      1.87 o 
   4   9   9        0.52        2.37      1.46 o 
   5   9   9        0.73       -0.78      3.13 o 
   0   0  10    10956.42    11070.65    190.81 o 
   1   0  10      446.06      420.02      8.12 o 
   2   0  10       62.05       61.35      1.58 o 
   3   0  10        0.26        3.15      0.65 o 
   4   0  10      254.09      244.32      4.21 o 
   5   0  10      118.28      120.81      3.91 o 
   6   0  10       42.47       48.27      2.45 o 
   7   0  10       11.20        9.27      2.23 o 
   8   0  10       43.37       32.98      3.14 o 
   9   0  10       20.80       24.28      3.08 o 
  10   0  10        2.81        2.93      3.04 o 
  11   0  10        0.29        2.28      3.52 o 
   1   1  10      281.82      299.10      3.35 o 
   2   1  10      396.76      397.29      4.54 o 
   3   1  10      263.71      236.19      2.84 o 
   4   1  10      568.47      565.30      5.01 o 
   5   1  10      285.16      278.92      6.21 o 
   6   1  10       62.63       78.13      4.29 o 
   7   1  10      142.43      135.37      3.43 o 
   8   1  10      211.38      176.26      4.04 o 
   9   1  10       14.20       13.73      1.86 o 
  10   1  10       84.81       72.34      4.05 o 
  11   1  10       38.59       44.78      3.61 o 
   0   2  10     4147.59     4244.97     50.24 o 
   1   2  10      465.51      447.32      3.81 o 
   2   2  10        0.56        0.35      0.41 o 
   3   2  10      248.31      253.17      2.79 o 
   4   2  10       11.70       12.66      0.80 o 
   5   2  10       24.40       24.53      1.62 o 
   6   2  10       46.93       47.20      1.69 o 
   7   2  10        0.80       -0.47      0.92 o 
   8   2  10      187.57      174.97      3.52 o 
   9   2  10        3.91        4.84      2.05 o 
  10   2  10        1.88        3.40      2.22 o 
  11   2  10        1.63        5.30      2.43 o 
   1   3  10      363.60      365.33      2.87 o 
   2   3  10      148.93      159.51      1.90 o 
   3   3  10        2.46        0.80      0.62 o 
   4   3  10       15.63       12.79      0.85 o 
   5   3  10      370.36      379.15      6.00 o 
   6   3  10        1.89        0.80      1.16 o 
   7   3  10      113.05      113.36      4.02 o 
   8   3  10      136.12      131.66      3.30 o 
   9   3  10       23.29       24.27      1.90 o 
  10   3  10       51.73       48.33      2.63 o 
  11   3  10        0.79       -0.33      1.58 o 
   0   4  10      224.80      223.31      3.15 o 
   1   4  10      303.79      298.02      2.59 o 
   2   4  10        0.09       -0.25      0.50 o 
   3   4  10        8.02        6.25      0.73 o 
   4   4  10       11.71       12.06      0.82 o 
   5   4  10       50.42       53.49      1.82 o 
   6   4  10       79.38       83.28      2.88 o 
   7   4  10      111.87      114.77      3.37 o 
   8   4  10      137.38      127.25      3.93 o 
   9   4  10        3.21        5.55      1.68 o 
  10   4  10        8.86        9.62      1.98 o 
   1   5  10        6.18        4.13      0.56 o 
   2   5  10       24.78       22.93      1.00 o 
   3   5  10      108.06      112.70      2.17 o 
   4   5  10        9.23       10.49      1.00 o 
   5   5  10      194.50      203.27      3.80 o 
   6   5  10        1.68        0.16      1.23 o 
   7   5  10       32.06       35.27      2.05 o 
   8   5  10       26.50       28.66      2.01 o 
   9   5  10        3.26        3.32      2.05 o 
  10   5  10        0.85        1.87      1.90 o 
   0   6  10       55.99       54.07      1.59 o 
   1   6  10       38.68       35.21      0.97 o 
   2   6  10       40.41       39.84      1.73 o 
   3   6  10        7.01        7.88      0.88 o 
   4   6  10       41.31       39.14      1.47 o 
   5   6  10      152.26      157.69      5.55 o 
   6   6  10        0.23       -0.57      2.62 o 
   7   6  10       90.81       82.72      4.11 o 
   8   6  10        1.09        3.20      1.73 o 
   9   6  10       62.28       77.84      3.61 o 
   1   7  10       85.10       80.02      1.50 o 
   2   7  10        0.01       -0.99      0.99 o 
   3   7  10       90.52       87.57      2.33 o 
   4   7  10        0.37        1.03      1.10 o 
   5   7  10       39.12       40.47      2.77 o 
   6   7  10        9.12       15.09      2.82 o 
   7   7  10       74.15       82.68      3.98 o 
   8   7  10       20.56       25.91      2.67 o 
   0   8  10       21.29       19.83      1.67 o 
   1   8  10      149.16      142.40      2.41 o 
   2   8  10       15.34       16.49      1.43 o 
   3   8  10        1.38        1.84      1.46 o 
   4   8  10        1.37       -0.16      1.70 o 
   5   8  10        4.56        8.45      3.10 o 
   6   8  10        4.09        7.48      3.24 o 
   1   9  10       37.20       39.49      2.53 o 
   2   9  10        0.36        1.06      1.25 o 
   3   9  10        9.19        8.60      2.10 o 
   4   9  10        1.04        0.72      1.43 o 
   1   1  11      197.06      168.32      3.25 o 
   2   1  11      112.69      115.04      1.53 o 
   3   1  11      140.35      140.48      1.84 o 
   4   1  11        7.48        6.48      0.64 o 
   5   1  11        2.47        2.00      0.79 o 
   6   1  11       36.60       41.36      2.16 o 
   7   1  11       10.20        9.93      1.64 o 
   8   1  11       24.36       21.40      2.52 o 
   9   1  11       13.07       15.84      1.99 o 
  10   1  11        0.53        4.67      2.29 o 
  11   1  11        0.12        4.28      2.60 o 
   0   2  11        0.99        1.28      0.48 o 
   1   2  11      531.10      543.90      4.83 o 
   2   2  11      192.03      202.09      2.52 o 
   3   2  11        4.70        4.95      0.55 o 
   4   2  11      388.57      393.38      4.16 o 
   5   2  11       11.68        8.23      0.91 o 
   6   2  11       54.16       50.35      4.14 o 
   7   2  11        0.25       -0.65      0.87 o 
   8   2  11        0.15        2.68      1.53 o 
   9   2  11       11.94       10.30      2.63 o 
  10   2  11       31.65       27.09      3.46 o 
  11   2  11       11.47       11.42      3.08 o 
   1   3  11       22.07       23.42      0.65 o 
   2   3  11       85.65       85.20      1.36 o 
   3   3  11       35.04       30.34      1.04 o 
   4   3  11       71.01       66.68      1.51 o 
   5   3  11        2.83        6.59      2.01 o 
   6   3  11       66.59       74.27      2.86 o 
   7   3  11       55.88       67.22      3.13 o 
   8   3  11      176.39      163.93      3.98 o 
   9   3  11        5.45        4.64      1.52 o 
  10   3  11        0.05       -0.04      1.50 o 
  11   3  11        0.27        1.99      2.65 o 
   0   4  11       77.26       78.16      1.59 o 
   1   4  11      268.20      250.95      2.28 o 
   2   4  11       21.98       22.04      1.02 o 
   3   4  11       11.94        7.83      0.83 o 
   4   4  11        4.84        2.41      0.75 o 
   5   4  11      246.89      245.91      3.57 o 
   6   4  11      365.24      349.06      7.08 o 
   7   4  11        4.38        7.51      1.61 o 
   8   4  11       17.57       17.34      1.95 o 
   9   4  11       27.12       32.00      2.39 o 
  10   4  11        6.40        5.64      1.77 o 
   1   5  11        8.70        8.15      0.64 o 
   2   5  11        3.89        3.25      0.80 o 
   3   5  11      200.08      188.48      2.81 o 
   4   5  11       48.23       46.83      1.47 o 
   5   5  11        7.80       11.08      1.16 o 
   6   5  11        9.82       11.54      1.72 o 
   7   5  11      216.35      216.15      5.02 o 
   8   5  11      101.64       95.64      3.74 o 
   9   5  11        1.01        2.13      1.92 o 
   0   6  11      103.16      104.19      2.42 o 
   1   6  11      107.22      110.05      1.61 o 
   2   6  11       12.57       13.05      1.18 o 
   3   6  11       67.58       70.93      1.91 o 
   4   6  11        5.63        5.38      1.03 o 
   5   6  11       33.47       31.62      1.56 o 
   6   6  11       44.42       48.14      2.86 o 
   7   6  11       54.27       52.85      4.62 o 
   8   6  11        2.29        6.65      2.76 o 
   9   6  11       46.70       41.69      3.84 o 
   1   7  11       33.63       37.22      1.25 o 
   2   7  11       16.73       19.69      1.38 o 
   3   7  11        0.04        0.38      1.09 o 
   4   7  11        3.55        3.38      1.19 o 
   5   7  11        5.66        7.78      1.98 o 
   6   7  11        0.00        1.55      1.78 o 
   7   7  11       49.99       49.84      3.25 o 
   8   7  11        8.74        5.47      3.52 o 
   0   8  11       32.72       36.94      2.17 o 
   1   8  11       49.86       51.14      1.70 o 
   2   8  11        1.25        0.33      1.13 o 
   3   8  11        4.57        5.86      1.61 o 
   4   8  11        0.00        0.72      1.57 o 
   5   8  11       18.86       30.28      7.78 o 
   6   8  11        0.08        7.29      4.67 o 
   1   9  11       31.53       33.18      1.52 o 
   2   9  11        2.87        3.04      1.29 o 
   3   9  11        1.06        1.69      1.95 o 
   4   9  11        0.74       -1.30      1.81 o 
   0   0  12     1530.84     1609.60     28.44 o 
   1   0  12      353.62      415.96      6.90 o 
   2   0  12      580.31      565.30      8.08 o 
   3   0  12      318.42      335.32      4.43 o 
   4   0  12       23.17       29.24      1.31 o 
   5   0  12        2.38        4.00      1.22 o 
   6   0  12      120.76      118.94      8.80 o 
   7   0  12       62.14       76.24      7.82 o 
   8   0  12      187.80      176.62     10.17 o 
   9   0  12      316.24      264.30     14.86 o 
  10   0  12       38.01       46.50      5.11 o 
  11   0  12        0.87        4.89      3.59 o 
   1   1  12       99.35       93.58      1.56 o 
   2   1  12        4.13        4.64      0.54 o 
   3   1  12      146.80      156.55      2.07 o 
   4   1  12        3.43        3.16      0.63 o 
   5   1  12      853.08      874.07      9.57 o 
   6   1  12       23.07       25.58      1.90 o 
   7   1  12       23.38       21.73      1.20 o 
   8   1  12       39.53       41.36      3.68 o 
   9   1  12        5.42        8.27      2.78 o 
  10   1  12      194.49      177.87      8.56 o 
  11   1  12        2.56        1.48      2.69 o 
   0   2  12      163.47      161.29      2.54 o 
   1   2  12      358.37      338.49      3.20 o 
   2   2  12      128.20      131.87      1.73 o 
   3   2  12       35.75       30.84      0.87 o 
   4   2  12        2.77        3.11      0.63 o 
   5   2  12      149.55      155.32      2.45 o 
   6   2  12       45.29       43.91      2.28 o 
   7   2  12      182.72      169.27      3.48 o 
   8   2  12       46.50       44.44      1.83 o 
   9   2  12       73.91       73.01      2.79 o 
  10   2  12       37.50       54.02      6.07 o 
  11   2  12       23.33       30.81      3.91 o 
   1   3  12       16.96       14.80      0.66 o 
   2   3  12        9.47       10.67      0.68 o 
   3   3  12       25.55       25.50      1.17 o 
   4   3  12        1.42        0.34      0.79 o 
   5   3  12      374.64      377.41      4.79 o 
   6   3  12      161.87      158.79      4.17 o 
   7   3  12        3.87        3.54      1.33 o 
   8   3  12       28.13       27.81      2.10 o 
   9   3  12       11.82       22.04      2.09 o 
  10   3  12       31.33       29.99      2.40 o 
   0   4  12      175.00      165.80      2.38 o 
   1   4  12      129.32      140.02      1.71 o 
   2   4  12      288.15      290.71      2.91 o 
   3   4  12       30.73       31.65      1.13 o 
   4   4  12        0.04       -0.06      0.76 o 
   5   4  12      132.96      141.16      2.31 o 
   6   4  12       10.15       11.87      1.83 o 
   7   4  12      118.66      109.14      4.13 o 
   8   4  12       22.11       24.56      3.80 o 
   9   4  12        5.52        9.66      2.79 o 
  10   4  12        3.55        5.11      1.81 o 
   1   5  12        6.83        7.49      0.67 o 
   2   5  12        0.02       -1.19      1.19 o 
   3   5  12       62.42       63.51      1.66 o 
   4   5  12       50.82       55.95      1.98 o 
   5   5  12      142.42      143.01      2.48 o 
   6   5  12      102.30      101.92      3.34 o 
   7   5  12        0.12        1.52      1.64 o 
   8   5  12       14.29       16.77      1.95 o 
   9   5  12        0.48        4.58      1.99 o 
   0   6  12        1.21        2.30      0.93 o 
   1   6  12       54.05       52.85      1.25 o 
   2   6  12      126.51      122.17      2.54 o 
   3   6  12       48.84       51.95      1.95 o 
   4   6  12        0.08       -1.01      1.01 o 
   5   6  12        0.14       -0.48      1.08 o 
   6   6  12       17.51       18.21      3.00 o 
   7   6  12        1.98        3.20      1.86 o 
   8   6  12        3.57        5.57      2.00 o 
   1   7  12        0.03        0.01      0.84 o 
   2   7  12       64.77       63.54      2.05 o 
   3   7  12       10.49        7.98      1.49 o 
   4   7  12       14.47       14.31      1.46 o 
   5   7  12        8.65        8.73      1.62 o 
   6   7  12        5.65        5.23      1.93 o 
   7   7  12        0.00        1.72      4.85 o 
   0   8  12      156.80      148.14      3.83 o 
   1   8  12        0.28       -0.27      0.90 o 
   2   8  12        0.14       -1.09      1.09 o 
   3   8  12        0.00       -1.12      1.12 o 
   4   8  12        0.05       -0.85      1.48 o 
   5   8  12        1.50        4.57      2.48 o 
   6   8  12        1.79        1.56      3.13 o 
   1   9  12        0.39        0.65      1.24 o 
   2   9  12       16.18       14.11      1.53 o 
   3   9  12        3.68        4.60      2.10 o 
   1   1  13       24.33       25.82      0.91 o 
   2   1  13       25.70       22.11      0.85 o 
   3   1  13       43.32       44.13      1.19 o 
   4   1  13      181.40      181.58      2.22 o 
   5   1  13        0.00        0.54      0.75 o 
   6   1  13        0.10        1.83      1.08 o 
   7   1  13       21.35       21.18      1.65 o 
   8   1  13       10.06       11.89      1.39 o 
   9   1  13        0.01        1.60      4.30 o 
  10   1  13        1.59        4.10      4.69 o 
  11   1  13        0.76        2.15      3.32 o 
   0   2  13      160.26      168.73      2.29 o 
   1   2  13      151.83      161.13      1.97 o 
   2   2  13        3.03        3.29      0.62 o 
   3   2  13       15.62       15.50      1.22 o 
   4   2  13      185.63      176.73      2.19 o 
   5   2  13      168.99      174.96      2.43 o 
   6   2  13      351.41      353.94      5.93 o 
   7   2  13        5.91        4.25      1.17 o 
   8   2  13       38.03       41.93      2.11 o 
   9   2  13        1.83        2.34      1.15 o 
  10   2  13        0.72        1.42      1.68 o 
   1   3  13      469.50      448.41      4.02 o 
   2   3  13       19.27       20.69      0.82 o 
   3   3  13        6.64       10.28      0.94 o 
   4   3  13      199.20      189.10      2.91 o 
   5   3  13        6.03        4.02      1.84 o 
   6   3  13        3.96        2.45      1.58 o 
   7   3  13        3.95        4.85      1.58 o 
   8   3  13        6.64       10.00      1.96 o 
   9   3  13        5.88        8.25      2.22 o 
  10   3  13        2.69        5.38      1.92 o 
   0   4  13       35.34       34.50      1.19 o 
   1   4  13       85.79       84.18      1.35 o 
   2   4  13      205.41      204.93      3.03 o 
   3   4  13      691.43      661.76      6.49 o 
   4   4  13        7.97        8.82      0.98 o 
   5   4  13       50.03       53.92      1.63 o 
   6   4  13        4.22        1.85      1.57 o 
   7   4  13       37.96       39.74      2.81 o 
   8   4  13        7.49        9.48      1.94 o 
   9   4  13        0.04        1.75      1.85 o 
  10   4  13       10.10       10.50      2.17 o 
   1   5  13      533.66      504.15      4.61 o 
   2   5  13        7.51       11.15      1.14 o 
   3   5  13      108.89      111.06      2.20 o 
   4   5  13       51.61       52.48      1.70 o 
   5   5  13        4.08        2.13      1.20 o 
   6   5  13       24.48       25.57      2.06 o 
   7   5  13        0.31        1.50      1.81 o 
   8   5  13        7.00        8.23      3.27 o 
   9   5  13        3.94        5.57      2.23 o 
   0   6  13       12.19       13.56      1.13 o 
   1   6  13      146.65      133.60      2.11 o 
   2   6  13      105.81      104.18      2.38 o 
   3   6  13      109.64      101.77      2.44 o 
   4   6  13        2.11        1.75      1.02 o 
   5   6  13        0.02       -1.20      1.20 o 
   6   6  13        1.27       -0.08      1.65 o 
   7   6  13        1.71        0.76      3.22 o 
   8   6  13        1.65       -0.17      1.86 o 
   1   7  13       61.46       55.51      1.80 o 
   2   7  13        7.86        8.46      1.22 o 
   3   7  13        1.18       -0.58      1.13 o 
   4   7  13       15.63       16.79      1.70 o 
   5   7  13        0.30        1.77      1.29 o 
   6   7  13        8.92       10.01      4.00 o 
   7   7  13        3.48        5.24      2.09 o 
   0   8  13        1.60       -1.27      1.35 o 
   1   8  13        2.26        1.53      1.55 o 
   2   8  13        0.34        0.54      1.14 o 
   3   8  13        0.16       -1.18      1.18 o 
   4   8  13       25.69       29.31      3.91 o 
   5   8  13       11.35       15.12      2.67 o 
   1   9  13        0.08       -1.33      1.33 o 
   2   9  13        1.07       -0.14      1.35 o 
   0   0  14       47.76       55.13      4.30 o 
   1   0  14      410.57      387.25      6.68 o 
   2   0  14      279.51      268.64      5.98 o 
   3   0  14      111.31      109.89      2.38 o 
   4   0  14     1306.01     1326.19     16.91 o 
   5   0  14     1211.68     1208.63     17.75 o 
   6   0  14      296.49      290.49      8.99 o 
   7   0  14        0.95        1.86      1.48 o 
   8   0  14       19.57       21.64      4.69 o 
   9   0  14       77.77       78.53      3.61 o 
  10   0  14       71.03       82.49      9.38 o 
   1   1  14      240.82      246.07      3.04 o 
   2   1  14       15.98       13.87      0.77 o 
   3   1  14     1100.89     1062.69     11.49 o 
   4   1  14      243.87      249.18      2.85 o 
   5   1  14      385.04      379.22      4.74 o 
   6   1  14      544.60      528.03     11.39 o 
   7   1  14      170.17      164.18      3.49 o 
   8   1  14        0.57       -1.05      1.45 o 
   9   1  14       50.52       49.18      2.92 o 
  10   1  14       26.07       30.52      4.83 o 
   0   2  14       38.59       39.70      1.12 o 
   1   2  14       19.49       19.09      0.77 o 
   2   2  14     1083.55     1061.79      9.14 o 
   3   2  14       63.75       63.56      1.67 o 
   4   2  14        8.47        9.82      0.96 o 
   5   2  14     1190.22     1195.08     11.21 o 
   6   2  14        0.00        0.10      1.10 o 
   7   2  14        5.84        6.05      1.58 o 
   8   2  14       10.06        7.29      1.39 o 
   9   2  14       60.63       52.12      2.35 o 
  10   2  14        7.03        7.42      2.25 o 
   1   3  14        0.52        0.92      0.59 o 
   2   3  14      172.98      162.18      2.28 o 
   3   3  14     1155.29     1124.22     11.10 o 
   4   3  14       53.71       52.09      1.47 o 
   5   3  14      199.54      203.24      5.80 o 
   6   3  14      130.78      126.21      3.34 o 
   7   3  14       92.28       80.25      3.71 o 
   8   3  14        1.08       -0.41      1.64 o 
   9   3  14        7.09       10.59      1.98 o 
  10   3  14       36.47       47.37      4.41 o 
   0   4  14       15.75       17.86      1.07 o 
   1   4  14       30.72       31.68      1.07 o 
   2   4  14      386.25      392.37      5.49 o 
   3   4  14       32.81       35.19      1.36 o 
   4   4  14       95.93       95.16      1.98 o 
   5   4  14      162.18      154.96      2.75 o 
   6   4  14        1.73        0.95      3.55 o 
   7   4  14        2.24        4.50      2.17 o 
   8   4  14        0.98        0.29      2.05 o 
   9   4  14        3.33        2.44      1.89 o 
   1   5  14       19.32       20.34      0.91 o 
   2   5  14      112.74      108.26      2.25 o 
   3   5  14       28.34       31.21      1.52 o 
   4   5  14       13.53       13.51      1.17 o 
   5   5  14       13.94       12.14      1.50 o 
   6   5  14       16.43       17.11      2.23 o 
   7   5  14        4.89        4.28      2.26 o 
   8   5  14        2.53        2.76      1.59 o 
   9   5  14        6.45        9.95      2.26 o 
   0   6  14       84.08       92.63      2.20 o 
   1   6  14       47.69       49.17      1.58 o 
   2   6  14        0.47       -0.89      1.12 o 
   3   6  14        0.08       -1.04      1.04 o 
   4   6  14        9.28        9.35      1.34 o 
   5   6  14        0.24        0.26      1.11 o 
   6   6  14       38.85       43.00      2.89 o 
   7   6  14        0.28        0.01      1.76 o 
   8   6  14        8.03        5.15      2.78 o 
   1   7  14        8.81        7.10      1.06 o 
   2   7  14        1.53        0.67      1.09 o 
   3   7  14        1.45       -1.09      1.09 o 
   4   7  14        4.15        4.48      1.50 o 
   5   7  14        2.88       -0.47      1.29 o 
   6   7  14        1.31       -0.76      3.14 o 
   0   8  14        1.29       -0.86      1.15 o 
   1   8  14       11.22        7.35      1.50 o 
   2   8  14        1.64        0.02      1.14 o 
   3   8  14        0.13       -1.03      1.36 o 
   4   8  14        0.96        0.87      1.75 o 
   5   8  14        0.84       -1.23      3.71 o 
   1   1  15       35.95       33.00      1.13 o 
   2   1  15       17.45       16.79      1.00 o 
   3   1  15       63.91       62.48      1.60 o 
   4   1  15        6.93        8.02      0.87 o 
   5   1  15       45.42       46.01      1.42 o 
   6   1  15        9.42        8.57      1.55 o 
   7   1  15        0.01       -1.01      1.01 o 
   8   1  15        3.40        3.97      1.30 o 
   9   1  15        0.44        2.05      1.28 o 
  10   1  15        3.21        3.29      1.29 o 
   0   2  15       18.62       18.15      0.90 o 
   1   2  15        1.37        1.24      0.59 o 
   2   2  15       74.85       80.05      1.73 o 
   3   2  15      590.49      555.01      5.27 o 
   4   2  15      163.30      161.94      2.22 o 
   5   2  15      343.20      348.30      4.02 o 
   6   2  15        0.64       -0.23      1.30 o 
   7   2  15        0.72       -0.89      1.15 o 
   8   2  15        0.20       -1.15      1.15 o 
   9   2  15       30.30       28.85      3.50 o 
  10   2  15        0.29        0.05      1.37 o 
   1   3  15      150.05      139.15      1.94 o 
   2   3  15      196.26      193.54      3.08 o 
   3   3  15      430.67      423.92      4.88 o 
   4   3  15        0.25       -0.07      0.82 o 
   5   3  15       50.22       48.57      1.45 o 
   6   3  15       27.88       26.85      1.97 o 
   7   3  15        2.24        0.65      1.72 o 
   8   3  15        0.29       -0.99      1.68 o 
   9   3  15        2.14        3.19      2.23 o 
  10   3  15        0.38       -1.17      2.35 o 
   0   4  15      333.29      337.98      4.38 o 
   1   4  15      402.01      385.11      4.00 o 
   2   4  15       25.20       25.70      1.25 o 
   3   4  15        2.17        1.54      0.99 o 
   4   4  15       31.26       30.99      1.28 o 
   5   4  15       23.29       23.85      1.44 o 
   6   4  15        7.04        3.07      2.23 o 
   7   4  15       33.90       30.49      2.75 o 
   8   4  15        1.83        2.62      1.94 o 
   9   4  15        1.90        2.50      2.43 o 
   1   5  15       18.48       15.27      1.13 o 
   2   5  15       43.67       43.17      1.60 o 
   3   5  15      168.19      162.58      2.89 o 
   4   5  15        0.16       -0.11      1.34 o 
   5   5  15        8.79        7.13      1.07 o 
   6   5  15        3.68        3.43      1.74 o 
   7   5  15        1.74        2.86      1.57 o 
   8   5  15        0.06        2.16      2.09 o 
   0   6  15        4.27        6.04      1.05 o 
   1   6  15       30.96       23.67      1.47 o 
   2   6  15        0.23       -0.98      0.98 o 
   3   6  15        0.04       -0.98      0.98 o 
   4   6  15        5.89        4.89      1.46 o 
   5   6  15       12.21        9.05      1.29 o 
   6   6  15        2.27       -1.79      1.79 o 
   7   6  15        2.42        0.31      1.81 o 
   1   7  15        0.01       -1.06      1.06 o 
   2   7  15        0.87        0.29      1.09 o 
   3   7  15       29.69       26.66      1.57 o 
   4   7  15        0.71       -2.54      2.54 o 
   5   7  15        1.11       -0.13      1.36 o 
   6   7  15        0.42        1.82      2.09 o 
   0   8  15        0.06       -1.11      1.11 o 
   1   8  15        0.98        2.16      1.42 o 
   2   8  15        0.55       -0.65      1.17 o 
   3   8  15        7.63        5.48      2.89 o 
   4   8  15        2.02        1.59      1.82 o 
   0   0  16       10.58       14.55      1.00 o 
   1   0  16      160.25      146.72      3.57 o 
   2   0  16       30.24       31.41      1.87 o 
   3   0  16       14.08        8.28      1.56 o 
   4   0  16      375.78      370.09      5.24 o 
   5   0  16     1927.96     1977.48     28.66 o 
   6   0  16        0.24        1.17      1.95 o 
   7   0  16       80.95       83.23      7.23 o 
   8   0  16       42.23       44.95      4.30 o 
   9   0  16        0.17        0.39      2.35 o 
  10   0  16        0.16        1.44      1.84 o 
   1   1  16       99.57       95.69      1.81 o 
   2   1  16       71.10       65.85      1.81 o 
   3   1  16     1248.01     1200.43     11.09 o 
   4   1  16       24.52       21.20      1.08 o 
   5   1  16      230.47      222.11      4.03 o 
   6   1  16        1.59        2.58      1.42 o 
   7   1  16       25.71       17.82      1.86 o 
   8   1  16       96.04      100.98      3.24 o 
   9   1  16        2.67        2.52      1.30 o 
  10   1  16       51.12       55.47      3.44 o 
   0   2  16      140.39      129.26      2.14 o 
   1   2  16        0.63        0.62      0.64 o 
   2   2  16        4.29        3.28      0.83 o 
   3   2  16      211.82      205.73      3.07 o 
   4   2  16        0.91        2.79      0.77 o 
   5   2  16      315.13      317.79      5.58 o 
   6   2  16      122.22      130.35      3.92 o 
   7   2  16        5.11        6.16      1.75 o 
   8   2  16        3.41        3.05      1.52 o 
   9   2  16        6.11        6.15      1.66 o 
  10   2  16        0.41       -1.05      2.31 o 
   1   3  16      138.31      139.39      1.99 o 
   2   3  16       48.51       47.67      1.43 o 
   3   3  16      270.76      269.87      4.29 o 
   4   3  16        5.21        6.91      0.95 o 
   5   3  16       70.64       64.60      1.89 o 
   6   3  16       18.88       14.39      1.64 o 
   7   3  16        0.00       -1.16      1.46 o 
   8   3  16       80.96       90.17      4.22 o 
   9   3  16        0.63       -0.95      1.94 o 
   0   4  16       84.46       92.69      1.97 o 
   1   4  16        1.46        0.60      0.81 o 
   2   4  16        0.30       -0.13      0.88 o 
   3   4  16       89.84       93.44      2.51 o 
   4   4  16        9.44       11.24      1.20 o 
   5   4  16       36.12       37.14      1.52 o 
   6   4  16       46.51       49.95      3.36 o 
   7   4  16       15.41       12.04      2.32 o 
   8   4  16        0.23        2.15      1.98 o 
   9   4  16        0.05        2.82      2.15 o 
   1   5  16        5.32        5.75      0.94 o 
   2   5  16        0.29       -0.92      0.92 o 
   3   5  16       91.31       92.60      2.25 o 
   4   5  16        2.82        3.45      1.56 o 
   5   5  16        3.81        1.47      1.27 o 
   6   5  16        0.58       -0.02      1.58 o 
   7   5  16        0.26        0.99      1.68 o 
   8   5  16        1.18        1.96      1.81 o 
   0   6  16        1.91        0.45      1.04 o 
   1   6  16        9.93        9.79      1.29 o 
   2   6  16        5.85        4.10      1.14 o 
   3   6  16       29.23       33.97      1.64 o 
   4   6  16       22.75       21.54      1.85 o 
   5   6  16       82.03       79.30      3.04 o 
   6   6  16        8.79       11.03      2.19 o 
   7   6  16        0.73        0.25      1.91 o 
   1   7  16        2.26       -0.21      1.19 o 
   2   7  16        6.56        5.45      1.30 o 
   3   7  16       23.50       26.31      1.61 o 
   4   7  16        2.24       -0.31      4.21 o 
   5   7  16        0.65       -0.93      1.38 o 
   0   8  16        0.02       -0.96      1.02 o 
   1   8  16        0.07       -0.08      1.24 o 
   2   8  16        0.94       -1.35      1.35 o 
   3   8  16        0.00       -1.33      1.33 o 
   1   1  17       13.79       13.28      0.90 o 
   2   1  17        4.66        3.53      0.88 o 
   3   1  17       13.62       14.44      1.16 o 
   4   1  17       50.12       53.67      1.49 o 
   5   1  17       25.80       33.43      1.34 o 
   6   1  17       14.15       11.53      1.21 o 
   7   1  17        8.24        8.60      1.55 o 
   8   1  17        2.72        3.38      1.54 o 
   9   1  17        6.61        5.81      1.54 o 
   0   2  17      141.15      128.53      2.29 o 
   1   2  17        0.14       -0.62      0.62 o 
   2   2  17        0.37       -0.73      0.78 o 
   3   2  17        7.28        6.26      0.93 o 
   4   2  17      216.73      222.51      2.77 o 
   5   2  17        0.00       -0.91      0.91 o 
   6   2  17      174.88      182.84      3.60 o 
   7   2  17       63.75       67.93      2.94 o 
   8   2  17        2.16        2.89      1.63 o 
   9   2  17        8.03        6.18      1.69 o 
   1   3  17       11.46        8.95      0.87 o 
   2   3  17        7.74        5.92      0.90 o 
   3   3  17        1.88        2.47      0.92 o 
   4   3  17      155.14      155.72      2.63 o 
   5   3  17       29.06       33.04      1.35 o 
   6   3  17       31.56       28.17      2.01 o 
   7   3  17       25.91       26.25      2.54 o 
   8   3  17        3.94        3.40      2.15 o 
   9   3  17       23.33       20.73      4.52 o 
   0   4  17       38.80       33.04      2.36 o 
   1   4  17        0.44        1.28      0.82 o 
   2   4  17      279.11      266.40      3.57 o 
   3   4  17        2.67        4.39      1.05 o 
   4   4  17       16.68       17.98      1.72 o 
   5   4  17       20.60       21.37      1.47 o 
   6   4  17        0.10       -3.07      3.33 o 
   7   4  17       15.94       14.13      2.75 o 
   8   4  17       22.97       29.01      3.07 o 
   1   5  17       19.88       17.00      1.13 o 
   2   5  17       83.63       79.71      2.30 o 
   3   5  17        0.03        0.97      1.07 o 
   4   5  17       53.02       50.67      2.29 o 
   5   5  17        3.25        3.21      1.14 o 
   6   5  17       17.02       23.62      2.43 o 
   7   5  17        1.98       -1.76      1.76 o 
   0   6  17       81.86       76.43      3.39 o 
   1   6  17       21.31       21.73      1.50 o 
   2   6  17       60.51       56.92      2.08 o 
   3   6  17        4.34        5.19      1.22 o 
   4   6  17        0.63       -0.51      1.46 o 
   5   6  17        0.56        1.18      1.46 o 
   6   6  17        1.06       -0.10      3.11 o 
   1   7  17       17.89       20.55      1.65 o 
   2   7  17       11.09       10.82      1.45 o 
   3   7  17       16.53       17.89      1.55 o 
   4   7  17       14.21        8.96      4.24 o 
   5   7  17        4.39        6.12      1.69 o 
   0   8  17       18.29       17.73      2.31 o 
   1   8  17        3.42        0.80      1.32 o 
   2   8  17        0.61        0.15      1.42 o 
   0   0  18        3.72        3.13      1.00 o 
   1   0  18        2.02       -1.04      1.04 o 
   2   0  18      123.09      127.78      3.50 o 
   3   0  18       27.59       30.27      1.65 o 
   4   0  18      346.40      351.59      5.70 o 
   5   0  18       74.56       63.40      2.71 o 
   6   0  18        2.73        2.07      1.42 o 
   7   0  18      116.40      121.87      5.67 o 
   8   0  18       42.17       47.77      3.56 o 
   9   0  18       11.29       12.82      2.53 o 
   1   1  18       34.62       26.59      1.06 o 
   2   1  18      185.80      174.71      2.92 o 
   3   1  18        2.26        1.21      0.92 o 
   4   1  18        1.12        0.61      0.89 o 
   5   1  18      363.23      362.95      4.47 o 
   6   1  18        0.11       -0.16      1.03 o 
   7   1  18       36.97       35.61      3.34 o 
   8   1  18       32.57       37.88      2.29 o 
   9   1  18        5.27        6.34      1.92 o 
   0   2  18      102.33       83.24      1.71 o 
   1   2  18       52.03       54.65      1.59 o 
   2   2  18        6.40        5.15      0.98 o 
   3   2  18       58.76       54.09      1.59 o 
   4   2  18       80.82       81.77      1.88 o 
   5   2  18        3.05        3.55      1.18 o 
   6   2  18       22.44       28.64      1.50 o 
   7   2  18      110.25      105.72      3.65 o 
   8   2  18        0.36       -0.97      1.64 o 
   9   2  18        3.50        2.54      1.64 o 
   1   3  18       48.55       42.51      1.39 o 
   2   3  18       69.58       60.12      1.71 o 
   3   3  18       23.75       27.27      1.61 o 
   4   3  18       13.28       12.10      1.20 o 
   5   3  18       66.50       71.10      2.03 o 
   6   3  18        6.54       10.61      1.24 o 
   7   3  18        0.30       -2.25      3.06 o 
   8   3  18        1.13        4.88      2.28 o 
   0   4  18        0.87        1.01      0.86 o 
   1   4  18        0.89        0.28      0.79 o 
   2   4  18       27.14       29.56      1.37 o 
   3   4  18       47.56       46.41      1.69 o 
   4   4  18        0.06        0.86      1.13 o 
   5   4  18       43.30       45.42      1.83 o 
   6   4  18       14.73       11.87      3.44 o 
   7   4  18       23.97       24.66      3.32 o 
   8   4  18        0.71       -0.73      2.23 o 
   1   5  18       24.38       21.25      1.22 o 
   2   5  18       23.15       29.70      2.50 o 
   3   5  18       71.92       77.87      2.62 o 
   4   5  18        3.00        2.75      1.25 o 
   5   5  18       28.66       29.59      1.71 o 
   6   5  18        0.86       -0.68      1.71 o 
   7   5  18        0.56       -0.44      2.82 o 
   0   6  18      180.35      186.07      5.34 o 
   1   6  18       22.27       22.68      1.65 o 
   2   6  18        4.12        2.88      1.21 o 
   3   6  18        6.50        5.65      1.27 o 
   4   6  18        0.17        0.34      1.46 o 
   5   6  18        3.42        1.17      3.48 o 
   6   6  18        0.28       -1.40      5.29 o 
   1   7  18        0.81        2.73      1.39 o 
   2   7  18       32.85       35.74      2.05 o 
   3   7  18        7.58        8.38      1.40 o 
   4   7  18        1.51        0.75      1.87 o 
   1   1  19        1.35        2.53      0.78 o 
   2   1  19       26.10       25.13      1.20 o 
   3   1  19        8.58       10.77      1.03 o 
   4   1  19        0.39        0.06      0.89 o 
   5   1  19        4.55        4.39      1.02 o 
   6   1  19        4.86        4.02      1.14 o 
   7   1  19        0.09       -2.43      2.43 o 
   8   1  19        0.10       -0.56      1.98 o 
   9   1  19        0.39        0.51      1.64 o 
   0   2  19        6.02        5.81      0.86 o 
   1   2  19        6.74        4.43      0.83 o 
   2   2  19        2.16        5.79      1.30 o 
   3   2  19       64.24       70.37      1.83 o 
   4   2  19       12.29       12.35      1.10 o 
   5   2  19       65.23       65.54      1.93 o 
   6   2  19       13.48       14.43      1.25 o 
   7   2  19        1.50        2.04      1.66 o 
   8   2  19        2.80        2.34      1.87 o 
   1   3  19        0.01        0.41      0.76 o 
   2   3  19       13.71       16.46      1.14 o 
   3   3  19       17.72       20.12      1.43 o 
   4   3  19       15.17       16.38      1.35 o 
   5   3  19       23.11       25.86      1.37 o 
   6   3  19        3.67        5.29      1.21 o 
   7   3  19        0.29       -1.81      3.08 o 
   8   3  19       42.95       49.04      4.02 o 
   0   4  19      143.44      147.39      3.44 o 
   1   4  19       39.33       42.83      2.25 o 
   2   4  19        2.51        1.06      1.03 o 
   3   4  19       10.29       12.38      1.23 o 
   4   4  19       37.33       37.35      1.83 o 
   5   4  19        0.46        1.02      1.42 o 
   6   4  19       89.72       94.34      7.25 o 
   7   4  19       40.58       46.20      3.71 o 
   1   5  19        5.08        5.00      1.05 o 
   2   5  19       96.07       90.72      2.97 o 
   3   5  19        5.30        2.54      1.14 o 
   4   5  19       18.97       16.99      1.56 o 
   5   5  19       33.19       38.96      1.94 o 
   6   5  19       26.03       27.35      3.13 o 
   0   6  19       95.49      100.78      7.62 o 
   1   6  19        2.08        2.90      1.10 o 
   2   6  19        7.60        6.39      1.29 o 
   3   6  19        1.49        0.75      1.17 o 
   4   6  19        5.02        3.86      1.69 o 
   5   6  19        6.42        3.01      2.35 o 
   1   7  19        8.32        7.18      1.45 o 
   2   7  19        2.88        4.83      1.45 o 
   3   7  19        3.67        2.17      1.31 o 
   0   0  20      453.29      386.67     13.29 o 
   1   0  20        6.54        3.29      1.38 o 
   2   0  20       20.99       20.75      1.85 o 
   3   0  20       51.62       53.70      2.18 o 
   4   0  20        1.09        1.29      1.42 o 
   5   0  20        1.50        0.64      1.47 o 
   6   0  20        7.76        4.73      1.55 o 
   7   0  20       15.17       10.95      3.13 o 
   8   0  20        2.40       -1.27      2.74 o 
   1   1  20       55.63       49.99      1.51 o 
   2   1  20      206.16      176.45      2.87 o 
   3   1  20       41.34       41.11      1.46 o 
   4   1  20       21.80       19.80      1.24 o 
   5   1  20        5.10        3.84      1.16 o 
   6   1  20       18.16       16.62      1.27 o 
   7   1  20       18.18       14.90      2.77 o 
   8   1  20       17.80       20.85      2.29 o 
   0   2  20      178.69      161.12      4.85 o 
   1   2  20        0.46       -0.21      0.74 o 
   2   2  20       81.99       86.65      2.16 o 
   3   2  20       31.13       28.67      1.43 o 
   4   2  20       27.42       26.00      1.36 o 
   5   2  20        3.39        0.65      1.11 o 
   6   2  20       10.81       13.16      1.55 o 
   7   2  20       12.53       16.35      2.31 o 
   8   2  20        5.81        6.69      2.02 o 
   1   3  20       10.17       11.47      1.14 o 
   2   3  20      111.79       97.18      3.13 o 
   3   3  20       16.15       24.17      2.16 o 
   4   3  20        3.27        4.01      1.54 o 
   5   3  20      106.46      112.66      4.91 o 
   6   3  20       15.93       19.21      1.43 o 
   7   3  20       30.50       36.38      3.51 o 
   0   4  20       35.50       34.75      6.26 o 
   1   4  20       33.78       33.78      2.75 o 
   2   4  20       24.40       24.96      1.45 o 
   3   4  20        1.96        0.43      1.14 o 
   4   4  20        0.89        0.19      1.14 o 
   5   4  20        0.82        1.38      1.58 o 
   6   4  20        0.27       -1.34      1.55 o 
   7   4  20       70.13       77.07      6.37 o 
   1   5  20        0.51        1.59      1.02 o 
   2   5  20        2.78        1.78      1.19 o 
   3   5  20        0.19       -1.03      1.09 o 
   4   5  20        4.78        6.53      1.41 o 
   5   5  20       65.25       75.17      3.13 o 
   6   5  20       15.24       14.95      3.90 o 
   0   6  20        0.11        0.78      3.13 o 
   1   6  20        0.60        0.22      1.10 o 
   2   6  20        0.43       -0.17      1.33 o 
   3   6  20        0.62       -1.22      1.22 o 
   4   6  20       14.14       18.51      1.94 o 
   1   7  20       12.22       12.34      1.31 o 
   1   1  21        3.75        3.59      0.89 o 
   2   1  21       31.55       34.98      1.52 o 
   3   1  21        0.20        0.13      0.96 o 
   4   1  21        2.24        1.60      0.96 o 
   5   1  21        6.21        4.98      1.41 o 
   6   1  21       16.91       15.75      1.35 o 
   7   1  21        1.59        0.59      1.94 o 
   8   1  21        4.46        5.68      3.13 o 
   0   2  21      138.23      147.61      4.85 o 
   1   2  21        6.03        5.97      0.82 o 
   2   2  21       25.96       23.07      1.33 o 
   3   2  21        0.00       -0.76      0.96 o 
   4   2  21        6.79       10.18      1.17 o 
   5   2  21        4.35        2.12      1.27 o 
   6   2  21        0.00       -1.07      1.07 o 
   7   2  21       11.84        9.68      3.64 o 
   1   3  21        6.05        8.14      1.02 o 
   2   3  21       11.58       11.95      1.28 o 
   3   3  21       11.62       13.29      1.41 o 
   4   3  21        0.43        0.58      1.05 o 
   5   3  21        1.19        1.07      1.65 o 
   6   3  21       12.92       15.39      1.53 o 
   7   3  21        0.01       -3.07      3.07 o 
   0   4  21        0.17        0.62      3.13 o 
   1   4  21        1.73        1.71      0.98 o 
   2   4  21        1.28        0.10      1.11 o 
   3   4  21        9.53       12.15      1.34 o 
   4   4  21        1.94        1.00      1.22 o 
   5   4  21        0.97        0.05      1.51 o 
   6   4  21        1.10        0.91      2.64 o 
   1   5  21        6.31        6.49      1.13 o 
   2   5  21        0.80        0.95      1.33 o 
   3   5  21        4.98        7.39      1.33 o 
   4   5  21        0.01        0.09      1.21 o 
   5   5  21        0.07       -0.23      1.55 o 
   0   6  21        0.04       -0.78      3.13 o 
   1   6  21       13.72       16.37      1.33 o 
   2   6  21        0.21       -1.35      1.35 o 
   3   6  21        1.94        1.18      1.38 o 
   0   0  22       35.92       28.93      4.30 o 
   1   0  22       34.68       26.50      1.52 o 
   2   0  22        1.03        0.46      1.38 o 
   3   0  22       19.40       13.07      1.55 o 
   4   0  22        0.00       -1.35      1.35 o 
   5   0  22       11.65        8.21      2.21 o 
   6   0  22        0.18       -0.12      1.65 o 
   7   0  22        0.08       -1.56      2.74 o 
   1   1  22        0.03        0.23      0.81 o 
   2   1  22        8.36        5.13      1.06 o 
   3   1  22       38.30       38.78      1.50 o 
   4   1  22        0.62        0.70      1.00 o 
   5   1  22        7.89       11.11      1.61 o 
   6   1  22       14.16       17.04      1.45 o 
   7   1  22       25.13       29.73      2.89 o 
   0   2  22        0.57        0.34      2.16 o 
   1   2  22        0.00       -0.41      0.78 o 
   2   2  22        5.18        3.82      1.15 o 
   3   2  22        1.39        0.25      1.05 o 
   4   2  22        9.61       13.79      1.26 o 
   5   2  22        8.05        7.84      1.59 o 
   6   2  22        9.74       12.59      1.42 o 
   7   2  22        2.12       -2.27      4.96 o 
   1   3  22        1.97        2.51      0.95 o 
   2   3  22        0.02       -0.36      1.08 o 
   3   3  22       56.16       56.10      1.96 o 
   4   3  22       14.67       22.81      1.48 o 
   5   3  22        7.40        7.89      1.84 o 
   6   3  22       38.75       39.80      1.94 o 
   0   4  22        4.17       -0.39      3.13 o 
   1   4  22        0.56       -0.67      1.43 o 
   2   4  22       37.59       40.62      1.99 o 
   3   4  22        0.70        1.32      1.17 o 
   4   4  22        0.16       -0.41      1.19 o 
   5   4  22       25.18       26.35      2.03 o 
   1   5  22        0.00        1.12      1.10 o 
   2   5  22       40.59       44.41      3.33 o 
   3   5  22       25.49       30.41      2.68 o 
   4   5  22        7.80        9.61      1.87 o 
   0   6  22       93.72      107.52      7.43 o 
   1   6  22        0.92       -0.94      1.61 o 
   2   6  22       10.70       12.47      2.06 o 
   1   1  23        0.05        0.42      0.68 o 
   2   1  23        8.00        8.02      1.24 o 
   3   1  23        0.09       -0.07      0.94 o 
   4   1  23        1.08        0.59      1.04 o 
   5   1  23        5.98        7.12      1.65 o 
   6   1  23        1.95        0.64      1.29 o 
   0   2  23       19.60       20.92      2.81 o 
   1   2  23        4.10        3.78      0.88 o 
   2   2  23        0.92       -0.95      1.06 o 
   3   2  23        0.03       -1.09      1.09 o 
   4   2  23       15.22       18.07      1.38 o 
   5   2  23        3.39        1.26      1.63 o 
   6   2  23       11.68       15.76      1.52 o 
   1   3  23        0.14        0.97      1.34 o 
   2   3  23       29.15       27.45      1.78 o 
   3   3  23        7.02        8.84      1.37 o 
   4   3  23        6.18       10.63      1.38 o 
   5   3  23        1.79        4.54      1.87 o 
   0   4  23       14.40       14.47      3.91 o 
   1   4  23        1.62        1.69      1.19 o 
   2   4  23        2.70        0.82      1.38 o 
   3   4  23        4.79        6.34      1.53 o 
   4   4  23       10.56        8.22      1.45 o 
   1   5  23        6.69        7.81      1.79 o 
   2   5  23        9.63       10.34      1.59 o 
   3   5  23        0.00        1.16      1.46 o 
   0   0  24       53.77       46.92      5.08 o 
   1   0  24        1.02        0.13      2.06 o 
   2   0  24        7.55        8.93      1.38 o 
   3   0  24        0.16        2.35      1.61 o 
   4   0  24       98.15      125.82      6.07 o 
   5   0  24       18.09       16.97      2.62 o 
   6   0  24       19.13       20.72      2.40 o 
   1   1  24        0.21        0.07      0.89 o 
   2   1  24       33.16       34.18      1.51 o 
   3   1  24       22.33       27.35      1.67 o 
   4   1  24       13.43       18.69      1.45 o 
   5   1  24       48.36       55.46      2.57 o 
   0   2  24        0.04        2.44      3.91 o 
   1   2  24       18.56       21.86      1.86 o 
   2   2  24        2.86        4.11      1.30 o 
   3   2  24        0.16       -0.60      1.24 o 
   4   2  24        8.31        9.73      1.32 o 
   5   2  24        7.97        8.00      1.85 o 
   1   3  24        1.39        1.81      1.69 o 
   2   3  24       14.06       17.37      2.14 o 
   3   3  24        3.56        4.81      1.45 o 
   4   3  24        1.71        1.83      1.29 o 
   0   4  24       26.32       30.10      4.69 o 
   1   4  24        0.29       -0.41      1.46 o 
   2   4  24        1.05        1.99      1.76 o 
   3   4  24        1.16        1.14      2.09 o 
   1   1  25        2.95        3.68      1.80 o 
   2   1  25        2.77        2.57      1.06 o 
   3   1  25        3.61        2.23      1.31 o 
   4   1  25        3.13        7.13      1.34 o 
   0   2  25        1.48        3.52      3.52 o 
   1   2  25        0.97       -0.64      2.34 o 
   2   2  25        1.62        0.68      1.07 o 
   3   2  25        8.10        8.96      1.51 o 
   4   2  25        7.43        9.89      1.37 o 
   1   3  25        2.20        0.98      2.49 o 
   2   3  25        4.51        4.06      1.19 o 
   3   3  25        1.85        2.99      1.47 o 
   0   4  25        3.71        2.74      3.52 o 
   1   4  25        0.37       -1.93      2.34 o 
   0   0  26       20.09       27.37      5.08 o 
   1   0  26       19.91       28.77      3.59 o 
   2   0  26        0.52        0.06      1.30 o 
   3   0  26        0.07       -0.08      1.95 o 
   1   1  26        2.24        1.26      1.80 o 
   2   1  26       11.47       13.59      1.09 o 
   3   1  26       18.45       27.83      1.85 o 
   0   2  26        2.76        3.91      3.91 o 
   1   2  26        0.14        3.13      2.49 o 
   2   2  26        0.12       -1.07      1.07 o 
   3   2  26        0.75       -0.30      1.78 o 
   1   1  27        0.81       -2.10      2.10 o 
                                                 
